# Supplementary material for: Human newborn bacille Calmette–Guérin vaccination and risk of tuberculosis disease: a case-control study
Source: BMC Med. 2016 May 16;14:76. doi: 10.1186/s12916-016-0617-3 (PMC4869393; doi:10.1186/s12916-016-0617-3)
Supplement: Additional file 2: Table S1. — Number of genes differentially expressed between cases and controls from the primary cohort. Column B shows this analysis when all infants were included, whereas the other two columns show analysis with cluster 1 and cluster 2 infants included, respectively. A non-FDR adjusted p value cutoff of 0.05 and a fold change absolute value of 1.3 was used to define differential expression. (XLSX 11 kb) [file 12916_2016_617_MOESM2_ESM.xlsx]

## Sheet: Sheet1
Table S1: Number of genes differentially expressed between cases and controls from the primary cohort. Column B shows this analysis when all infants were included, whereas the other two columns shows analysis with cluster 1 and cluster 2 infants included, respectively. A non-FDR adjusted p value cutoff of 0.05 and a fold change absolute value of 1.3 was used to define differential expression.
	All Infants	Cluster 1	Cluster 2
PBMC incubated with BCG (BCG)	25	65	60
PBMC incubated with medium only (UNS)	23	102	33
BCG minus UNS	2	17	34
