# Supplementary material for: Human newborn bacille Calmette–Guérin vaccination and risk of tuberculosis disease: a case-control study
Source: BMC Med. 2016 May 16;14:76. doi: 10.1186/s12916-016-0617-3 (PMC4869393; doi:10.1186/s12916-016-0617-3)
Supplement: Additional file 3: Table S2. — Genes differentially expressed between cluster 1 and cluster 2 infants from the primary cohort. Gene expression was calculated by subtracting expression in PBMC incubated with medium alone from expression in PBMC incubated with BCG. (XLSX 62 kb) [file 12916_2016_617_MOESM3_ESM.xlsx]

## Sheet: cluster 1 v cluster 2
Table S2: Genes differentially expressed between cluster 1 and cluster 2 infants from the primary cohort. Gene expression was calculated by subtracting expression in PBMC incubated with medium alone from expression in PBMC incubated with BCG.
SYMBOL	FC	ID	logFC	t	P.Value	adj.P.Val	B
IL1F9	5.52188	4860121	2.46516	10.758	2.68317e-14	2.52238e-10	22.1485
CSF2	4.91115	2140563	2.29606	8.8771	1.23369e-11	1.27772e-08	16.3219
PTGS2	4.75146	1470682	2.24837	8.91082	1.10132e-11	1.25973e-08	16.4304
TNFAIP6	3.83188	2370524	1.93805	7.11126	5.38935e-09	1.24676e-06	10.4931
CCL1	3.73686	7380100	1.90183	7.7328	6.18135e-10	2.50484e-07	12.5728
IL6	3.70052	3440500	1.88773	6.41601	6.16238e-08	8.13315e-06	8.15129
SERPINB7	3.35601	870280	1.74675	9.16279	4.73467e-12	1.03797e-08	17.2363
IL1A	3.21629	6590338	1.6854	6.02996	2.38057e-07	2.42641e-05	6.85295
IL19	3.05869	1990669	1.61291	6.89524	1.14816e-08	2.23013e-06	9.76623
IL12B	2.98183	6250242	1.5762	6.97628	8.6441e-09	1.76211e-06	10.039
GJB2	2.89086	6330242	1.5315	9.07318	6.38751e-12	1.08849e-08	16.9506
CCL20	2.87132	2470100	1.52172	6.29497	9.41805e-08	1.12086e-05	7.7437
IL24	2.86809	6580403	1.52009	4.98693	8.69749e-06	0.000380197	3.4054
IFNG	2.64894	1030709	1.40542	3.97829	0.000237234	0.00513095	0.267579
OSM	2.60077	7320162	1.37894	6.27948	9.94321e-08	1.17656e-05	7.69157
CCL3L1	2.53041	770762	1.33937	6.10538	1.82887e-07	1.94096e-05	7.10615
IL23A	2.47273	3890008	1.3061	5.63245	9.49993e-07	6.97594e-05	5.52479
INDO	2.35921	7160706	1.2383	8.60668	3.07805e-11	2.45092e-08	15.4477
GBP5	2.2684	4540138	1.18167	4.25488	9.82771e-05	0.00268004	1.09941
TNF	2.22994	1660161	1.157	7.70411	6.82804e-10	2.6525e-07	12.4773
EBI3	2.16413	7610671	1.11379	7.34429	2.3876e-09	7.23207e-07	11.2753
MMP1	2.1633	6180630	1.11323	6.3038	9.13139e-08	1.09945e-05	7.7734
CXCL1	2.12179	6130576	1.08528	3.57927	0.000809659	0.0132302	-0.882795
RGS1	2.08302	3420356	1.05868	5.32947	2.70328e-06	0.000155469	4.52275
RIPK2	2.06791	5690093	1.04817	8.60607	3.08445e-11	2.45092e-08	15.4457
CXCL2	2.0641	3870309	1.04551	5.04033	7.25733e-06	0.000331311	3.57829
CXCL10	2.04575	7380544	1.03263	3.28986	0.00189905	0.0253564	-1.67404
IL20	2.01956	2640431	1.01404	5.5326	1.3423e-06	9.10216e-05	5.19338
CCL4L1	2.0186	6180059	1.01336	7.2584	3.22231e-09	9.38875e-07	10.9872
GBP1	1.99461	2650215	0.996104	3.91437	0.000289856	0.0059858	0.079107
GBP4	1.97562	2850500	0.982305	4.21116	0.000113132	0.00298567	0.966264
IRAK2	1.9585	5340632	0.969753	7.53912	1.21115e-09	4.29936e-07	11.9271
IL10	1.95633	1710504	0.968147	6.60825	3.14041e-08	4.75426e-06	8.79915
PBEF1	1.95142	3800243	0.964524	5.62158	9.86456e-07	7.05213e-05	5.48868
SERPINB2	1.92129	5090327	0.942079	5.27514	3.25733e-06	0.000180028	4.34429
CKB	1.91997	7150221	0.941082	7.11974	5.23174e-09	1.23561e-06	10.5216
CXCL9	1.90797	5690220	0.932035	3.77368	0.00044833	0.00836112	-0.330277
TFPI2	1.89879	1260154	0.92508	5.74898	6.33892e-07	5.11812e-05	5.91286
CSF3	1.88794	1450131	0.916813	4.64102	2.775e-05	0.000966155	2.29946
SLC25A37	1.86499	1300100	0.899165	8.00491	2.41292e-10	1.2117e-07	13.4753
F3	1.84885	5860333	0.88663	4.27223	9.29227e-05	0.00256459	1.15243
SLAMF7	1.84487	2710097	0.883522	6.79362	1.63943e-08	2.93516e-06	9.42389
CCL3	1.83965	4780646	0.879429	5.74032	6.53272e-07	5.23355e-05	5.88396
RGS16	1.80622	3140139	0.85297	5.14865	5.01997e-06	0.000249051	3.93056
SOD2	1.79438	4640402	0.843487	6.73074	2.04378e-08	3.53608e-06	9.21201
EDN1	1.7916	4890487	0.84125	4.97499	9.05606e-06	0.000393366	3.36682
MCOLN2	1.77951	5130162	0.831479	8.22631	1.12704e-10	7.18155e-08	14.205
CCL19	1.73182	5670259	0.792286	6.67721	2.46578e-08	3.99748e-06	9.03159
DDEF2	1.72684	830176	0.788131	8.17548	1.34178e-10	7.71359e-08	14.0379
IRF1	1.72526	6520576	0.78681	5.02529	7.63726e-06	0.000342579	3.52955
SOCS1	1.72375	1850152	0.785547	5.16653	4.72291e-06	0.000238919	3.98888
CCND1	1.71952	6580019	0.782007	6.40432	6.42007e-08	8.366e-06	8.11192
G0S2	1.71819	2630577	0.780889	4.50218	4.39057e-05	0.00141026	1.86331
ZP3	1.7071	5560494	0.771551	4.68036	2.43483e-05	0.000874882	2.42391
TM4SF1	1.70443	3390468	0.769293	5.36456	2.39613e-06	0.000142173	4.63823
GRAMD1A	1.69667	6580215	0.762709	5.88439	3.95643e-07	3.63656e-05	6.36521
GZMB	1.67305	2760392	0.742479	4.09963	0.000161615	0.00393786	0.629358
ADA	1.67224	3400328	0.741784	6.87698	1.22404e-08	2.35096e-06	9.70472
TRAF1	1.66457	3450692	0.735148	7.03987	6.91877e-09	1.51543e-06	10.253
CASP1	1.65565	6550739	0.727399	8.60506	3.09505e-11	2.45092e-08	15.4425
MMP3	1.65306	2970767	0.725143	5.39097	2.18803e-06	0.000132109	4.72524
VNN3	1.65191	2810373	0.724136	5.11491	5.63179e-06	0.000271553	3.82061
MT2A	1.65163	6760048	0.723889	5.09169	6.09506e-06	0.000287824	3.74506
MARCKS	1.65016	6900367	0.72261	6.34249	7.97356e-08	9.88962e-06	7.90368
NFKBIZ	1.64993	1340327	0.722404	6.99809	8.00831e-09	1.69983e-06	10.1125
STAT1	1.64115	3190133	0.714705	3.23894	0.0021983	0.0281298	-1.80906
IL1B	1.64114	6650161	0.714699	3.657	0.000640315	0.0109044	-0.663793
STAT1	1.63382	4480433	0.708245	3.98907	0.000229326	0.00498585	0.299497
HECW2	1.62668	3140541	0.701928	6.82516	1.46781e-08	2.69829e-06	9.53017
HES4	1.62415	4280725	0.699683	3.95871	0.000252287	0.00539391	0.209675
C15orf48	1.62105	940402	0.696925	6.08283	1.97888e-07	2.06818e-05	7.03043
NDP	1.61685	240576	0.693187	4.69428	2.32458e-05	0.000850101	2.46802
PBEF1	1.61301	2690068	0.689751	5.81678	5.00709e-07	4.29545e-05	6.13917
SOD2	1.60907	360577	0.686224	5.36941	2.35653e-06	0.000141451	4.65419
TNIP3	1.60281	5720592	0.680599	5.68469	7.9253e-07	6.18084e-05	5.6986
GCH1	1.60203	6250743	0.679898	7.49273	1.4233e-09	4.88406e-07	11.7721
GBP2	1.60136	3780326	0.679294	4.52169	4.11757e-05	0.00132879	1.92429
ITGB8	1.59935	4610021	0.677485	5.5301	1.35395e-06	9.13582e-05	5.1851
IL19	1.58822	2650301	0.667409	5.1209	5.51806e-06	0.000267951	3.84012
PLA2G4A	1.58374	10592	0.663336	4.7207	2.12859e-05	0.000789648	2.55189
MAP3K4	1.58079	7320594	0.660649	5.25695	3.46677e-06	0.00018732	4.28466
NBN	1.57266	1030398	0.653208	8.61185	3.02454e-11	2.45092e-08	15.4645
VNN1	1.57232	3140382	0.652894	3.93722	0.000269862	0.00567538	0.146317
TNFSF15	1.57108	7040719	0.651761	5.85637	4.36217e-07	3.88799e-05	6.2715
SBEM	1.5694	1710358	0.650211	3.47979	0.00108952	0.016641	-1.15917
SLAMF1	1.56263	5420301	0.643974	6.84198	1.38379e-08	2.56675e-06	9.58682
RNF144B	1.56158	5910037	0.643006	4.7521	1.9167e-05	0.000725966	2.65175
GFPT2	1.54858	5420053	0.630945	5.47177	1.65618e-06	0.000107402	4.99201
CCL3L3	1.54608	2360112	0.628612	3.79961	0.000413908	0.0078907	-0.255393
P2RX7	1.54114	3290253	0.623997	5.155	4.91245e-06	0.000246689	3.95126
TNFRSF1B	1.53944	1230632	0.62241	5.78245	5.64245e-07	4.6469e-05	6.02453
GM2A	1.53554	2060746	0.618742	7.12463	5.14299e-09	1.23411e-06	10.538
POMZP3	1.52849	5700398	0.612103	4.03363	0.000199251	0.00456328	0.431927
HAPLN3	1.51419	5360674	0.598544	4.35495	7.10671e-05	0.00206375	1.4064
DYRK3	1.50772	1570273	0.592371	5.98085	2.8259e-07	2.77059e-05	6.68828
IFI44L	1.50739	7200255	0.592057	3.92279	0.000282325	0.00587745	0.103858
LIF	1.50233	4070487	0.587198	3.55561	0.000869189	0.0140359	-0.948916
GPR137B	1.50178	7150364	0.586678	6.55418	3.79615e-08	5.58279e-06	8.61689
ADORA2A	1.49849	6020192	0.583511	5.12924	5.36351e-06	0.000263349	3.86727
EBF1	1.49645	6550500	0.581546	7.19388	4.03713e-09	1.09369e-06	10.7707
SLC2A6	1.49168	650709	0.576942	4.11059	0.000156074	0.00382093	0.662284
DDIT4	1.48622	1190193	0.571649	4.2895	8.78756e-05	0.00245159	1.2053
PTGER4	1.48394	5050541	0.569436	8.09445	1.77269e-10	9.35846e-08	13.7709
IER3	1.48145	1440326	0.567007	4.75539	1.89569e-05	0.000721448	2.66226
CD69	1.47142	5220315	0.557206	7.78269	5.20006e-10	2.30712e-07	12.7387
IRAK3	1.47075	1430762	0.556551	4.70693	2.22861e-05	0.000822311	2.50816
AK3L1	1.47066	4120100	0.556461	5.6496	8.9514e-07	6.65344e-05	5.58183
TAP1	1.45682	1710768	0.542823	5.2995	2.9963e-06	0.00016948	4.42424
P4HA2	1.4565	7400672	0.542507	5.78439	5.60461e-07	4.6469e-05	6.03099
NKX3-1	1.45485	4670735	0.540872	5.02834	7.55852e-06	0.00034053	3.53944
EPSTI1	1.45346	6200273	0.539491	3.07621	0.00348145	0.039602	-2.23154
OSGIN2	1.45028	6330471	0.536333	7.12397	5.15488e-09	1.23411e-06	10.5358
CD80	1.44849	4890138	0.534548	5.5709	1.17572e-06	8.20572e-05	5.3204
XAF1	1.44549	1740341	0.531557	4.21797	0.000110681	0.0029253	0.986978
DPYSL3	1.4436	4590441	0.529667	3.68354	0.000590707	0.0103068	-0.588425
PLEK	1.4387	1260040	0.524761	5.04683	7.0988e-06	0.000325621	3.59939
SAMD9L	1.43481	5420215	0.520863	5.02357	7.68188e-06	0.000343831	3.52398
TRIM22	1.43214	4920719	0.518174	4.58387	3.35356e-05	0.00111365	2.11934
TNFAIP3	1.42342	3400296	0.509361	6.96144	9.10517e-09	1.83791e-06	9.98911
GZMH	1.41833	4850128	0.504194	5.48809	1.56546e-06	0.000102647	5.04599
TBC1D9	1.41822	4390687	0.504086	3.99687	0.000223758	0.00490624	0.322643
RHOBTB3	1.41682	430687	0.50266	7.18967	4.09693e-09	1.09548e-06	10.7565
FEZ1	1.41131	360343	0.497035	4.85611	1.35238e-05	0.000541713	2.98417
BATF	1.4107	460324	0.496409	5.10607	5.80383e-06	0.000277826	3.79185
DSCR4	1.40716	6900601	0.492783	4.34145	7.42539e-05	0.0021382	1.36483
GBP6	1.40559	5860753	0.491174	3.51155	0.00099142	0.0154756	-1.07142
NEDD4L	1.4007	2640286	0.486143	5.56734	1.1903e-06	8.27943e-05	5.30858
FLJ11000	1.39874	4220253	0.484128	3.44339	0.00121334	0.0180767	-1.25917
IL15	1.39699	2630747	0.482317	6.19148	1.35316e-07	1.49622e-05	7.39552
DUSP4	1.39629	2470471	0.481601	4.3642	6.896e-05	0.00201107	1.43493
CASP4	1.3917	1190279	0.476847	7.54418	1.18998e-09	4.29833e-07	11.944
CYP3A5	1.39142	3520600	0.476554	3.76579	0.000459334	0.00854311	-0.352996
SLCO4A1	1.38887	1850301	0.47391	3.6664	0.000622301	0.010686	-0.637128
C6orf105	1.38209	3800180	0.466855	5.86797	4.18949e-07	3.78322e-05	6.31027
SNX10	1.38107	4900338	0.465786	4.68861	2.36892e-05	0.000861726	2.45003
STAT4	1.37935	1770468	0.463991	5.52928	1.35779e-06	9.13582e-05	5.18238
TMEM200A	1.37049	1820600	0.454696	5.36509	2.39177e-06	0.000142173	4.63997
APOL3	1.36928	5670274	0.453416	4.46545	4.95355e-05	0.00154061	1.74875
NR3C1	1.36823	2690110	0.452312	6.13274	1.66199e-07	1.80099e-05	7.19805
FLJ11259	1.36655	5810471	0.450538	3.52958	0.00093954	0.0149146	-1.0214
TNFSF10	1.3655	1850093	0.449435	5.08666	6.20029e-06	0.000292123	3.7287
TNFRSF25	1.36447	620040	0.44834	4.16375	0.000131712	0.00333147	0.822545
HEY1	1.36436	3990646	0.448223	3.27506	0.00198181	0.0261561	-1.71342
MYEOV	1.36004	3060044	0.443649	6.68139	2.42989e-08	3.97056e-06	9.04569
CD82	1.35857	6770594	0.442093	4.59154	3.26958e-05	0.00109281	2.14346
TSPAN33	1.35761	1170041	0.441072	5.78551	5.58275e-07	4.6469e-05	6.03474
CCNA1	1.35676	1660309	0.440171	3.94061	0.000267011	0.00562115	0.156309
MFSD2	1.35667	6510463	0.440066	3.08335	0.00341276	0.0390363	-2.21329
LAMP3	1.35574	1500204	0.439081	4.92523	1.07143e-05	0.000448369	3.20632
RSAD2	1.35234	6620711	0.435453	3.03226	0.00393332	0.0432298	-2.34319
GADD45B	1.35186	2810270	0.434948	4.42087	5.732e-05	0.00173875	1.61024
PTX3	1.35165	2230131	0.434718	3.42042	0.00129826	0.0190384	-1.32195
UPP1	1.35148	2260035	0.434542	4.09485	0.000164094	0.00398411	0.614995
CASP5	1.35079	1740136	0.433802	3.16713	0.00269683	0.0326234	-1.99722
WNT5A	1.35015	2190703	0.433114	5.32112	2.78195e-06	0.000159104	4.49529
FERMT2	1.35005	1980240	0.433014	4.09494	0.000164048	0.00398411	0.615258
DLL1	1.35001	2690014	0.432967	4.16694	0.000130373	0.00330981	0.832194
PARP14	1.34832	1010064	0.431166	3.7814	0.000437799	0.00824688	-0.308
NCF1	1.34674	1230538	0.429466	4.68951	2.36183e-05	0.000860669	2.45288
ISG20	1.34587	7000619	0.428535	5.90933	3.62688e-07	3.39426e-05	6.44869
HDC	1.34558	70390	0.428233	4.31777	8.01875e-05	0.00227408	1.292
FBXO6	1.34306	1190452	0.425523	3.29073	0.00189427	0.0253089	-1.67171
BANP	1.34277	7150600	0.425215	6.1509	1.55966e-07	1.70807e-05	7.2591
CRADD	1.34267	3610746	0.425106	4.90317	1.1542e-05	0.000473522	3.13531
GNLY	1.34239	290743	0.424808	3.3267	0.00170706	0.0234521	-1.57553
PARP9	1.34017	4640452	0.42242	3.36251	0.00153819	0.0215511	-1.47914
ALDOC	1.3388	5080066	0.420937	3.87276	0.000329988	0.00657072	-0.0427456
ANKRD1	1.33855	630010	0.420669	3.84646	0.000358077	0.00700803	-0.119453
BIRC3	1.33843	5390504	0.420546	6.50431	4.52159e-08	6.37638e-06	8.44882
SLC11A2	1.33781	3610128	0.419876	6.46636	5.16519e-08	7.04278e-06	8.32093
ADAM19	1.33682	5720647	0.4188	6.29929	9.27679e-08	1.11046e-05	7.75822
STAT2	1.33664	5960717	0.418615	4.48614	4.6282e-05	0.0014615	1.81326
AK3L2	1.33393	3170255	0.415681	4.65922	2.61223e-05	0.000917803	2.35697
GNG11	1.33084	7200367	0.412342	3.83175	0.00037477	0.00729314	-0.162217
MASK	1.32926	3170722	0.410618	4.53065	3.9977e-05	0.00129636	1.95235
CXorf6	1.32811	2640079	0.409372	3.9347	0.000272	0.00570287	0.138895
WTAP	1.32722	160553	0.408404	4.60426	3.13475e-05	0.00105979	2.1835
UBE2L6	1.32651	20110	0.407636	3.60145	0.000757383	0.0125352	-0.820551
BASP1	1.32595	2640044	0.407023	5.28558	3.14275e-06	0.000176136	4.37857
ARL5B	1.32516	4480202	0.406168	4.19149	0.00012051	0.00312097	0.906543
ZC3H12A	1.32497	1570603	0.40596	4.04973	0.000189357	0.00441027	0.479936
TNIP1	1.3233	3780300	0.404136	4.64412	2.74657e-05	0.000960086	2.30925
HERC5	1.32307	1710259	0.40389	3.39218	0.00141047	0.0202449	-1.39882
HNRPDL	1.32157	3120750	0.402248	3.94955	0.000259639	0.00551103	0.182648
IL2RA	1.32143	1030327	0.402102	3.25145	0.00212092	0.0274639	-1.77602
RAB6IP1	1.32043	2600706	0.401004	5.28496	3.14946e-06	0.000176136	4.37652
CXCR5	1.32005	5720347	0.400596	4.69821	2.29431e-05	0.000842024	2.4805
PLD1	1.31947	5570386	0.399958	4.02644	0.000203833	0.00464238	0.410505
UNC119	1.31877	1570164	0.39919	5.09981	5.92898e-06	0.000280773	3.77146
SAMSN1	1.31875	150632	0.399176	5.07499	6.45119e-06	0.000301872	3.69079
PLAC8	1.31849	840253	0.398889	4.49325	4.52142e-05	0.00143894	1.83542
PALLD	1.31842	3610196	0.398813	4.03797	0.000196533	0.00452114	0.444874
GNLY	1.3181	2900463	0.398462	3.76528	0.000460053	0.00854593	-0.354461
DUSP5	1.31631	510128	0.3965	3.63115	0.000692462	0.0116575	-0.736917
ICOS	1.31597	7570196	0.396124	4.78568	1.71297e-05	0.000665441	2.75883
GPR171	1.31368	4860600	0.393618	5.04515	7.13952e-06	0.000326657	3.59392
EHD1	1.31291	2850630	0.392767	5.17062	4.65747e-06	0.000236772	4.00223
LRAP	1.31283	5690095	0.392679	3.35266	0.00158301	0.0220071	-1.50572
RCAN1	1.31278	6370341	0.392624	3.31414	0.00177035	0.0241388	-1.60919
SLC16A6	1.31234	620220	0.392143	3.4793	0.0010911	0.0166446	-1.16052
CD38	1.31224	2070332	0.392029	4.00958	0.000214975	0.00480216	0.360363
CD40	1.31185	540725	0.391605	4.16296	0.000132044	0.00333571	0.820166
STAMBPL1	1.31175	7160255	0.391493	5.99979	2.64507e-07	2.63088e-05	6.75177
BCL2	1.30574	3850082	0.384865	3.90378	0.000299594	0.00612547	0.0480445
TAP2	1.30541	2970240	0.384502	4.7732	1.78608e-05	0.000687357	2.719
ENPP4	1.30522	2710731	0.384295	5.14893	5.01524e-06	0.000249051	3.93146
PSMB9	1.3051	6130669	0.384162	3.75297	0.00047777	0.00877502	-0.389859
UPB1	1.30461	7160367	0.383622	5.7048	7.39083e-07	5.83378e-05	5.76557
LPAR4	1.30452	4290445	0.383519	5.79445	5.41174e-07	4.58397e-05	6.06459
FLT4	1.3041	5130672	0.383053	5.89857	3.76565e-07	3.49238e-05	6.41265
CD55	1.30287	10025	0.381697	4.23682	0.000104168	0.00281498	1.04434
METTL7B	-1.30126	5900577	-0.379911	-3.85808	0.000345395	0.00682471	-0.0856008
FLNA	-1.30131	1820291	-0.379961	-2.96801	0.00469374	0.0490306	-2.5045
VWA5A	-1.30289	670593	-0.381716	-4.28085	9.03708e-05	0.00250423	1.17879
SPI1	-1.30351	4290066	-0.382404	-2.9818	0.00451976	0.0476484	-2.47007
ALOX5AP	-1.3042	4180411	-0.383163	-3.58319	0.000800183	0.0131066	-0.871819
C22orf9	-1.30522	3800475	-0.384298	-7.34417	2.38856e-09	7.23207e-07	11.2749
PGCP	-1.30584	4290133	-0.384983	-5.97827	2.85152e-07	2.78246e-05	6.67961
SIPA1L2	-1.3066	3370605	-0.385821	-5.33403	2.66132e-06	0.000153915	4.53773
PACSIN2	-1.30739	4760192	-0.386685	-8.96545	9.16584e-12	1.17947e-08	16.6057
LTBR	-1.30753	1050750	-0.386839	-3.15836	0.00276448	0.0332465	-2.02
FABP5	-1.30855	2350040	-0.387965	-4.49449	4.50304e-05	0.00143741	1.83929
DEF8	-1.30989	3180470	-0.389442	-5.25524	3.48716e-06	0.00018746	4.27905
SLC27A1	-1.30998	7610278	-0.389543	-5.13893	5.18923e-06	0.000256214	3.89885
LAMP1	-1.31038	50156	-0.389982	-6.94359	9.69264e-09	1.93749e-06	9.92902
RNF130	-1.3105	5670603	-0.390112	-4.21814	0.000110622	0.0029253	0.987479
DEF8	-1.3105	3400390	-0.390121	-6.10131	1.85509e-07	1.94869e-05	7.09248
NLRC4	-1.31127	1030041	-0.390963	-5.82084	4.93691e-07	4.25297e-05	6.15271
ZYX	-1.31678	1690544	-0.397019	-5.18513	4.43228e-06	0.000228141	4.04962
TNFRSF1A	-1.31735	7150112	-0.397644	-5.66231	8.56528e-07	6.5074e-05	5.62411
ADAM15	-1.32095	1990280	-0.401573	-4.77484	1.77627e-05	0.000684862	2.72425
NAGA	-1.32102	6110196	-0.401655	-5.43112	1.90543e-06	0.000120711	4.85769
ZMYND15	-1.32258	70639	-0.40335	-3.4407	0.00122303	0.0181812	-1.26655
RAP2A	-1.32271	290411	-0.403495	-5.54239	1.29763e-06	8.96242e-05	5.22582
PI4K2A	-1.32279	6560349	-0.403588	-6.00766	2.57336e-07	2.57199e-05	6.77816
ANGPTL4	-1.32349	2630609	-0.404346	-4.87975	1.24898e-05	0.000504222	3.06002
RAB34	-1.32355	1340609	-0.404414	-5.54081	1.30471e-06	8.96242e-05	5.2206
TPST1	-1.32578	6560136	-0.406846	-3.26092	0.002064	0.026913	-1.75092
C1QA	-1.32957	4390370	-0.410964	-3.73073	0.000511472	0.00922935	-0.453684
TSPO	-1.33059	6620301	-0.412064	-5.40339	2.09647e-06	0.000128084	4.76618
CSRP1	-1.33059	4220348	-0.412069	-4.62048	2.97075e-05	0.00101603	2.23461
RNH1	-1.33097	4920482	-0.412483	-5.66952	8.3536e-07	6.37008e-05	5.64812
TAX1BP3	-1.33216	3420440	-0.413772	-6.64982	2.71439e-08	4.29896e-06	8.93927
H2AFY	-1.33501	5820402	-0.41685	-4.959	9.55916e-06	0.000410028	3.31521
ALDH3A2	-1.33549	4220091	-0.417365	-6.51446	4.36346e-08	6.19582e-06	8.48303
MAN2B1	-1.33579	3870022	-0.41769	-4.42076	5.73417e-05	0.00173875	1.60988
NR1H3	-1.3358	2600465	-0.417703	-4.56365	3.58534e-05	0.00118299	2.05581
DUSP23	-1.33635	6940521	-0.418299	-9.02919	7.40149e-12	1.08849e-08	16.8099
SLC7A8	-1.3373	360309	-0.419319	-4.56508	3.56842e-05	0.0011793	2.06031
ZEB2	-1.33845	2640768	-0.420561	-3.74688	0.000486782	0.00891668	-0.40736
H2AFY	-1.33862	5080364	-0.420745	-5.82421	4.87921e-07	4.22092e-05	6.164
PHCA	-1.33924	6550070	-0.421413	-6.62831	2.9271e-08	4.56561e-06	8.86676
LILRB1	-1.34187	5560273	-0.424241	-4.50367	4.36903e-05	0.00140553	1.86798
SLC38A6	-1.34231	240743	-0.424719	-4.01709	0.000209941	0.00473956	0.382682
CTSZ	-1.34345	290048	-0.425948	-3.30822	0.00180092	0.0244218	-1.62502
PARVG	-1.34357	6450598	-0.426075	-5.93196	3.35166e-07	3.19478e-05	6.52445
NCLN	-1.34604	870075	-0.428721	-8.54339	3.81646e-11	2.91027e-08	15.242
IFI30	-1.34671	1770672	-0.429443	-3.25278	0.00211284	0.0274179	-1.7725
SFXN3	-1.34683	6040039	-0.429567	-6.42364	5.99957e-08	8.01725e-06	8.17702
ZNF385A	-1.34857	1580193	-0.431427	-4.26233	9.59422e-05	0.00263732	1.12217
PPGB	-1.34907	6480035	-0.431967	-4.52735	4.04141e-05	0.00130831	1.94202
THEM2	-1.34919	4230709	-0.432089	-5.2686	3.33113e-06	0.000181922	4.32285
LRRC33	-1.34983	1500739	-0.432773	-4.96092	9.4976e-06	0.000408238	3.32138
UCP2	-1.35188	990671	-0.434971	-3.66978	0.00061595	0.0106302	-0.627542
FHL3	-1.35192	7150746	-0.435014	-7.4372	1.72696e-09	5.82891e-07	11.5864
NT5DC2	-1.35248	7650711	-0.435609	-4.66457	2.56612e-05	0.000904689	2.37392
LHFPL2	-1.35362	130289	-0.436819	-4.31679	8.04425e-05	0.00227611	1.28899
ALDH3B1	-1.35404	3800427	-0.437271	-3.87687	0.000325803	0.00652525	-0.0307572
KIAA1598	-1.35441	830653	-0.437665	-3.74074	0.000496035	0.00902995	-0.424994
ARHGAP18	-1.3546	7100609	-0.437862	-6.01189	2.53564e-07	2.54837e-05	6.79234
PPT1	-1.35502	5090553	-0.438312	-4.97999	8.90399e-06	0.000388399	3.38299
ZNF537	-1.3556	6960717	-0.438937	-5.20798	4.09931e-06	0.000213673	4.12432
FUCA2	-1.35638	2490682	-0.439764	-5.82884	4.80119e-07	4.18015e-05	6.17947
CTSC	-1.35656	7560131	-0.439957	-6.98857	8.28004e-09	1.72167e-06	10.0804
PAPSS1	-1.3575	6060593	-0.440956	-5.20999	4.07136e-06	0.000212754	4.13086
C1QC	-1.35925	2750537	-0.442815	-4.24949	9.99981e-05	0.00272336	1.08299
LRPAP1	-1.36097	6250433	-0.444634	-7.13705	4.92435e-09	1.22823e-06	10.5798
GPX3	-1.36266	840050	-0.446423	-5.15376	4.93329e-06	0.000247133	3.94721
CYFIP1	-1.36358	4290168	-0.447404	-5.59752	1.07223e-06	7.61244e-05	5.40873
VAT1	-1.36398	620594	-0.447826	-5.24339	3.63166e-06	0.000192712	4.2402
VASH1	-1.36502	1820039	-0.448918	-4.20041	0.000117108	0.00305594	0.93361
RTN3	-1.36519	4280463	-0.449098	-8.17398	1.34873e-10	7.71359e-08	14.0329
LGALS9	-1.36548	3890671	-0.44941	-5.19374	4.30385e-06	0.000222643	4.07774
CYLN2	-1.36622	1030653	-0.450189	-5.63181	9.52081e-07	6.97594e-05	5.52269
EPAS1	-1.36772	780243	-0.451769	-5.03897	7.29089e-06	0.000332106	3.57388
FKBP1A	-1.36949	270468	-0.453635	-6.14774	1.57699e-07	1.71792e-05	7.24848
NTE	-1.37116	3930538	-0.4554	-5.67114	8.30682e-07	6.36002e-05	5.6535
SLC36A1	-1.37212	7100136	-0.456408	-5.25277	3.51678e-06	0.00018856	4.27096
TKTL1	-1.37213	4570703	-0.456415	-4.11953	0.000151693	0.00374485	0.689159
GLIPR2	-1.37255	4280253	-0.456857	-4.2319	0.00010583	0.00283345	1.02937
IL13RA1	-1.37278	4670220	-0.457104	-4.99806	8.37573e-06	0.000370097	3.44139
TREM2	-1.37491	6590402	-0.459337	-5.53942	1.31101e-06	8.96754e-05	5.21599
ARRB1	-1.37541	6100008	-0.459859	-5.93543	3.31132e-07	3.17101e-05	6.53608
FAM23B	-1.37934	2760368	-0.463975	-6.81703	1.51023e-08	2.75169e-06	9.50279
MCOLN1	-1.3796	5390066	-0.464245	-5.41001	2.04917e-06	0.000126319	4.78803
GAS7	-1.38325	2760722	-0.468066	-5.32685	2.72777e-06	0.00015644	4.51412
SCPEP1	-1.38437	7000240	-0.469229	-6.9897	8.24714e-09	1.72167e-06	10.0842
MYO1F	-1.38492	6660181	-0.469802	-4.32653	7.79415e-05	0.0022319	1.31891
STS-1	-1.38603	290673	-0.470955	-6.10621	1.8236e-07	1.94096e-05	7.10892
CD300A	-1.38813	7550021	-0.473143	-3.74297	0.00049265	0.00899217	-0.418581
PLAU	-1.39181	1740349	-0.476959	-3.7357	0.000503744	0.00915409	-0.439432
CYP2S1	-1.39383	240131	-0.479056	-4.58013	3.39537e-05	0.00112572	2.10756
CUEDC1	-1.39538	2680725	-0.480659	-5.29385	3.05492e-06	0.000172323	4.40569
HOMER3	-1.39653	3440491	-0.481848	-4.90518	1.14643e-05	0.000472078	3.14176
TWF2	-1.39657	5130228	-0.481887	-7.00111	7.92422e-09	1.6995e-06	10.1226
KCNK13	-1.39877	4830609	-0.484158	-7.14004	4.87319e-09	1.22823e-06	10.5898
CD1B	-1.40087	3370075	-0.486318	-6.31157	8.88618e-08	1.08259e-05	7.79956
SLC44A1	-1.40209	7000170	-0.48758	-4.9129	1.11694e-05	0.00046178	3.16663
SPRED1	-1.40211	5290364	-0.487596	-3.11909	0.00308791	0.0362882	-2.12159
SPR	-1.40423	2680626	-0.48978	-6.54245	3.95554e-08	5.73526e-06	8.57736
IL17R	-1.40737	3870110	-0.493007	-5.4713	1.65884e-06	0.000107402	4.99047
KCNJ15	-1.40756	3390458	-0.493194	-5.46281	1.70819e-06	0.000109906	4.96238
IL1R2	-1.40912	6100176	-0.494793	-3.36857	0.00151125	0.021268	-1.46277
CFD	-1.41284	5720243	-0.498602	-5.51076	1.44756e-06	9.61413e-05	5.12103
CORO1C	-1.41315	3130750	-0.498915	-4.58982	3.28826e-05	0.0010955	2.13804
PPM1M	-1.41496	2100296	-0.500758	-7.18175	4.21195e-09	1.09772e-06	10.7299
SEPN1	-1.41897	3520286	-0.504843	-5.24718	3.58477e-06	0.000191706	4.25263
UBTD1	-1.42271	1070068	-0.508644	-5.12364	5.46671e-06	0.000266086	3.84905
SDC2	-1.42575	6420722	-0.511717	-5.0029	8.23958e-06	0.000365614	3.45704
MGST3	-1.42792	940474	-0.51392	-5.79554	5.39136e-07	4.58397e-05	6.06821
CALHM2	-1.43179	7650719	-0.517821	-6.52355	4.22658e-08	6.0854e-06	8.51366
IER5L	-1.43405	4390075	-0.520095	-5.82821	4.81177e-07	4.18015e-05	6.17735
GRN	-1.43606	3450328	-0.522118	-4.04481	0.000192326	0.00446426	0.465271
FLRT2	-1.43695	540358	-0.523008	-7.42769	1.78513e-09	5.92809e-07	11.5546
ADFP	-1.43912	1660138	-0.525187	-6.07047	2.06629e-07	2.14862e-05	6.98892
CD86	-1.44549	4200156	-0.531556	-6.06491	2.10685e-07	2.17979e-05	6.97025
DAGLA	-1.44938	870709	-0.53544	-6.02421	2.42888e-07	2.46346e-05	6.83365
HAMP	-1.45049	4250768	-0.53654	-4.01823	0.000209185	0.00472957	0.38608
MKNK1	-1.45284	460630	-0.538878	-7.9443	2.97399e-10	1.42399e-07	13.2748
SLC27A3	-1.45696	1410307	-0.542956	-6.20485	1.2913e-07	1.44492e-05	7.44048
ANXA1	-1.45874	150630	-0.544724	-3.94512	0.000263268	0.00556566	0.169588
FOLR3	-1.46269	2230601	-0.548627	-5.10547	5.81587e-06	0.000277826	3.78987
CCL13	-1.46391	5960372	-0.549827	-3.21032	0.00238551	0.0297849	-1.88436
SERPINE1	-1.46591	2760707	-0.551799	-4.74029	1.99382e-05	0.00075144	2.61418
SLC29A3	-1.46851	4200408	-0.554357	-7.37695	2.13056e-09	6.74862e-07	11.3847
MOBKL2B	-1.47116	2260477	-0.55695	-8.42507	5.71055e-11	4.04349e-08	14.8562
ASGR1	-1.47162	6650484	-0.557407	-5.67333	8.24386e-07	6.35704e-05	5.6608
SLAMF9	-1.47336	460392	-0.559109	-5.26339	3.39112e-06	0.000184017	4.30577
HSD11B1	-1.47773	450411	-0.563381	-4.30736	8.29397e-05	0.00232967	1.26004
ME1	-1.4803	6660553	-0.565889	-5.70348	7.42464e-07	5.83458e-05	5.76119
NPL	-1.48383	5720441	-0.56933	-4.66976	2.52221e-05	0.000895342	2.39035
PYCARD	-1.4845	870358	-0.569979	-7.38556	2.0675e-09	6.65121e-07	11.4135
GLT25D1	-1.48803	4830215	-0.573404	-8.02291	2.26774e-10	1.16726e-07	13.5348
CECR6	-1.48909	2350026	-0.574431	-5.6508	8.91423e-07	6.64982e-05	5.58582
APLP2	-1.49167	5220441	-0.57693	-5.03122	7.4852e-06	0.000338785	3.54876
PLA2G15	-1.49285	630333	-0.578069	-6.20678	1.2826e-07	1.44303e-05	7.44697
C1orf162	-1.49311	4010301	-0.57832	-8.75059	1.89049e-11	1.76924e-08	15.9139
CD300C	-1.49785	3130100	-0.582892	-3.96596	0.000246605	0.00529996	0.231111
CLEC7A	-1.49942	1090170	-0.5844	-7.21015	3.81391e-09	1.047e-06	10.8253
HEXB	-1.50574	4490161	-0.590473	-7.59714	9.89893e-10	3.63945e-07	12.1208
CCDC88A	-1.50658	1580161	-0.591279	-6.90858	1.09573e-08	2.14857e-06	9.81115
RHBDD2	-1.51053	5900468	-0.595053	-6.24619	1.11731e-07	1.27095e-05	7.57952
SNAI3	-1.51225	50040	-0.596698	-6.98575	8.36209e-09	1.72167e-06	10.0709
RNASE6	-1.51536	2320086	-0.599656	-7.72612	6.32627e-10	2.50484e-07	12.5506
FGL2	-1.53115	5820008	-0.614618	-5.74345	6.46207e-07	5.19717e-05	5.8944
TBXAS1	-1.53383	3990369	-0.617142	-6.4527	5.41853e-08	7.33962e-06	8.27491
DAB2	-1.53406	5310747	-0.617353	-4.99117	8.57335e-06	0.000376779	3.41912
PRAM1	-1.53517	6860477	-0.618402	-5.28523	3.14654e-06	0.000176136	4.37741
ITGB2	-1.54391	5420577	-0.626591	-7.24324	3.39751e-09	9.71546e-07	10.9364
CHST13	-1.5442	6510768	-0.626861	-5.76252	6.04749e-07	4.94094e-05	5.95801
ACOT11	-1.54632	6110360	-0.628837	-8.86082	1.30322e-11	1.27772e-08	16.2695
HMOX1	-1.54933	3710035	-0.631641	-5.10718	5.78196e-06	0.000277494	3.79546
CD300LF	-1.55246	4150605	-0.634553	-5.72085	6.98996e-07	5.55661e-05	5.81906
SCARB2	-1.55498	1980491	-0.636894	-6.30748	9.01424e-08	1.09173e-05	7.78581
TTYH3	-1.5598	5870138	-0.641359	-5.89482	3.81513e-07	3.52241e-05	6.40012
ADORA2B	-1.57664	4210161	-0.656851	-5.31195	2.87089e-06	0.000163125	4.46516
HS3ST1	-1.58184	2000114	-0.6616	-5.23069	3.79298e-06	0.000200755	4.19862
CTSD	-1.58453	1240209	-0.664051	-5.70174	7.46959e-07	5.84758e-05	5.7554
CD33	-1.58842	2640722	-0.667592	-7.25704	3.23766e-09	9.38875e-07	10.9827
FLVCR2	-1.58849	7210315	-0.66766	-6.61552	3.0613e-08	4.66882e-06	8.82367
CYBB	-1.59422	4780220	-0.67285	-4.61797	2.99548e-05	0.00102278	2.22673
RPS6KA1	-1.60149	5890674	-0.679417	-9.0301	7.37897e-12	1.08849e-08	16.8128
CLEC5A	-1.60589	1770152	-0.683375	-3.49674	0.00103607	0.0160027	-1.1124
S100A6	-1.60675	1500553	-0.684142	-5.78256	5.64042e-07	4.6469e-05	6.02488
TIMP2	-1.61014	5260088	-0.687185	-5.65084	8.91285e-07	6.64982e-05	5.58597
CTSB	-1.61428	4540615	-0.690889	-5.36857	2.36336e-06	0.000141451	4.65142
MITF	-1.62324	6330703	-0.698877	-8.26594	9.83891e-11	6.53463e-08	14.3352
CST3	-1.62481	5550195	-0.700267	-4.87685	1.26123e-05	0.000508169	3.05072
CD209	-1.62536	1740300	-0.700757	-5.40726	2.06868e-06	0.00012714	4.77896
G6PD	-1.62949	3450040	-0.704425	-6.38625	6.83996e-08	8.80217e-06	8.05104
NUP214	-1.63067	730180	-0.705465	-6.76252	1.82829e-08	3.24505e-06	9.3191
COTL1	-1.63359	7550224	-0.708047	-9.54432	1.33638e-12	3.93068e-09	18.442
SH3BGRL3	-1.6367	4050706	-0.710794	-7.35591	2.29278e-09	7.15243e-07	11.3142
EEPD1	-1.64231	6250685	-0.715726	-7.12692	5.10207e-09	1.23411e-06	10.5457
PDK4	-1.6441	380400	-0.717298	-5.34579	2.55591e-06	0.000150353	4.57642
PLOD1	-1.64584	5560523	-0.718825	-10.0305	2.73299e-13	1.12539e-09	19.9509
C1orf54	-1.66225	1450685	-0.733138	-6.19027	1.35895e-07	1.49622e-05	7.39142
VMO1	-1.66964	7570240	-0.73954	-3.51264	0.000988204	0.0154723	-1.0684
C12orf59	-1.67307	2470446	-0.742498	-7.03623	7.00729e-09	1.51866e-06	10.2408
PYGL	-1.67331	4610113	-0.742707	-6.92473	1.03545e-08	2.0499e-06	9.86553
CA2	-1.68052	3060438	-0.748907	-5.26295	3.39631e-06	0.000184017	4.30431
GPR162	-1.68828	430465	-0.755553	-5.40245	2.10322e-06	0.000128116	4.7631
SPOCD1	-1.689	6580273	-0.756167	-6.41205	6.24849e-08	8.19428e-06	8.13795
TLR4	-1.69014	4390615	-0.757141	-8.92024	1.06697e-11	1.25973e-08	16.4606
CLEC4A	-1.69043	6760041	-0.757391	-5.83481	4.70239e-07	4.15526e-05	6.19942
LGALS2	-1.69146	6480239	-0.758271	-5.42551	1.94263e-06	0.000121925	4.83917
CLDN23	-1.70048	4890255	-0.765942	-4.40518	6.03351e-05	0.00181085	1.56161
FCER2	-1.70096	5550026	-0.766346	-5.24451	3.61771e-06	0.000192642	4.24388
FUCA1	-1.70763	3190402	-0.771997	-4.49072	4.5591e-05	0.00144411	1.82754
ACP5	-1.71391	3290324	-0.77729	-6.37109	7.21323e-08	9.22442e-06	7.99998
ITGAM	-1.72555	6660709	-0.787053	-5.86652	4.21064e-07	3.78572e-05	6.30544
S100A4	-1.73138	7100348	-0.79192	-5.91356	3.57381e-07	3.36965e-05	6.46285
SLC37A2	-1.74162	240520	-0.800428	-7.09109	5.78325e-09	1.32301e-06	10.4253
RIS1	-1.74178	4180369	-0.800562	-4.42439	5.66644e-05	0.00172894	1.62116
LST1	-1.74266	3610551	-0.80129	-9.95477	3.49258e-13	1.19848e-09	19.718
AGPAT9	-1.74398	7610546	-0.802385	-7.74146	5.99863e-10	2.50484e-07	12.6016
ANKRD33	-1.75849	1470669	-0.81434	-5.35899	2.4425e-06	0.000144507	4.61988
C4orf18	-1.76481	6100112	-0.819517	-6.27678	1.00378e-07	1.17749e-05	7.68247
KCTD12	-1.76651	580307	-0.820904	-4.99085	8.5827e-06	0.000376779	3.41808
LST1	-1.78046	1850139	-0.832251	-7.18586	4.15177e-09	1.09591e-06	10.7438
TM7SF4	-1.79297	6840521	-0.842349	-6.38623	6.84029e-08	8.80217e-06	8.05099
CARD9	-1.79485	5870093	-0.843861	-7.23878	3.45094e-09	9.73306e-07	10.9214
HTRA1	-1.79704	6450551	-0.845622	-5.0545	6.91636e-06	0.000320002	3.62426
FAM20C	-1.81463	770646	-0.859674	-6.70499	2.23692e-08	3.77508e-06	9.12522
CD84	-1.82159	1430161	-0.8652	-8.14881	1.47052e-10	8.18287e-08	13.9501
PLD3	-1.82585	4780037	-0.868567	-7.72751	6.29572e-10	2.50484e-07	12.5552
MPP1	-1.83215	360639	-0.873538	-7.85329	4.07287e-10	1.86347e-07	12.9731
DOK2	-1.87687	4560348	-0.908332	-9.2028	4.14332e-12	1.03797e-08	17.3636
MERTK	-1.89298	6420161	-0.920663	-6.69389	2.32571e-08	3.86162e-06	9.0878
PPARG	-1.89545	7160711	-0.922537	-8.41592	5.89173e-11	4.04349e-08	14.8263
LMNA	-1.89877	4890639	-0.925063	-6.03479	2.34072e-07	2.39766e-05	6.86916
STAB1	-1.9081	2650369	-0.932138	-5.64845	8.98705e-07	6.65591e-05	5.57802
FCGRT	-1.91492	4540041	-0.937286	-6.85037	1.34368e-08	2.51499e-06	9.6151
AIF1	-1.93445	3120608	-0.951923	-6.51747	4.31771e-08	6.17342e-06	8.49316
CD9	-1.93611	5340246	-0.953161	-6.43316	5.80265e-08	7.80855e-06	8.20909
HSD3B7	-1.93617	4050605	-0.953205	-7.77902	5.26663e-10	2.30712e-07	12.7265
OLFML2B	-1.9646	520520	-0.974237	-5.27477	3.26148e-06	0.000180028	4.34308
CD163	-1.97687	4780445	-0.983217	-5.98691	2.76674e-07	2.72557e-05	6.70859
VCAN	-2.00481	6960273	-1.00347	-4.78018	1.74479e-05	0.000675253	2.74129
TNFRSF21	-2.01808	5090195	-1.01299	-7.96775	2.74278e-10	1.34455e-07	13.3524
TNNT1	-2.02087	2030441	-1.01497	-4.75251	1.91405e-05	0.000725966	2.65307
ALDH1A2	-2.03718	5290196	-1.02657	-7.91	3.3479e-10	1.56659e-07	13.1612
ABCC3	-2.06494	510543	-1.0461	-7.4011	1.95849e-09	6.40052e-07	11.4656
PLXDC2	-2.08733	4890274	-1.06166	-7.76094	5.60705e-10	2.40508e-07	12.6664
DHRS9	-2.10953	6220450	-1.07692	-8.19801	1.24196e-10	7.52078e-08	14.112
GSN	-2.13076	1510379	-1.09137	-6.8746	1.23429e-08	2.35096e-06	9.69671
GPNMB	-2.13094	4040470	-1.09149	-5.88063	4.00857e-07	3.65188e-05	6.35264
SORT1	-2.19292	6900341	-1.13285	-9.03096	7.35773e-12	1.08849e-08	16.8156
AADACL1	-2.19332	5080431	-1.13312	-10.0666	2.43151e-13	1.12539e-09	20.0618
PPBP	-2.19797	6350364	-1.13617	-4.09347	0.000164817	0.00399193	0.610843
FOS	-2.20174	4250379	-1.13865	-4.91997	1.09062e-05	0.00045455	3.18938
HK3	-2.218	1240403	-1.14926	-6.12752	1.69261e-07	1.82457e-05	7.18051
FLJ22662	-2.21979	5260438	-1.15042	-8.43332	5.55227e-11	4.04349e-08	14.8831
AVPI1	-2.22299	6840722	-1.1525	-10.8658	1.91309e-14	2.52238e-10	22.4678
LIPA	-2.23739	1470070	-1.16181	-8.22016	1.15106e-10	7.18155e-08	14.1848
ENG	-2.29688	1240682	-1.19968	-6.69986	2.2775e-08	3.81231e-06	9.10794
MNDA	-2.32912	6380228	-1.21978	-9.14398	5.04137e-12	1.03797e-08	17.1765
APOC1	-2.33717	150474	-1.22476	-6.61614	3.05466e-08	4.66882e-06	8.82576
SLCO2B1	-2.37018	770328	-1.24499	-7.17044	4.38173e-09	1.12769e-06	10.692
CEBPA	-2.41188	2650148	-1.27016	-8.13821	1.52506e-10	8.26304e-08	13.9152
RNASE1	-2.4884	540670	-1.31522	-4.67422	2.48507e-05	0.000889828	2.40447
CD163	-2.52412	5570414	-1.33578	-6.58222	3.44055e-08	5.13315e-06	8.71142
APOE	-2.53528	4150338	-1.34214	-6.66554	2.5688e-08	4.13195e-06	8.99226
CAMK1	-2.74018	5550487	-1.45427	-6.6566	2.65059e-08	4.23047e-06	8.96213
FABP4	-2.79249	3440477	-1.48155	-6.2511	1.09824e-07	1.25621e-05	7.59606
LYZ	-2.93943	6290519	-1.55553	-6.48459	4.84534e-08	6.69535e-06	8.38236
FBP1	-3.11611	1240368	-1.63975	-6.61712	3.04424e-08	4.66882e-06	8.82904
FCN1	-3.33576	7160647	-1.73802	-7.68717	7.24124e-10	2.76092e-07	12.4209
FPR3	-3.34634	4150593	-1.74259	-10.6581	3.67534e-14	2.52238e-10	21.8512
CD36	-3.61659	4260433	-1.85463	-9.00682	7.97783e-12	1.09504e-08	16.7383
TGFBI	-4.96784	1980706	-2.31262	-8.87165	1.25654e-11	1.27772e-08	16.3044
