# Supplementary material for: Human newborn bacille Calmette–Guérin vaccination and risk of tuberculosis disease: a case-control study
Source: BMC Med. 2016 May 16;14:76. doi: 10.1186/s12916-016-0617-3 (PMC4869393; doi:10.1186/s12916-016-0617-3)
Supplement: Additional file 4: Table S3. — Genes differentially expressed between cluster 1 and cluster 2 infants from the secondary cohort. Gene expression was calculated by subtracting expression in PBMC incubated with medium alone from expression in PBMC incubated with BCG. (XLSX 358 kb) [file 12916_2016_617_MOESM4_ESM.xlsx]

## Sheet: limma_UNS_Validation_Cluster1Cl
Table S3: Genes differentially expressed between cluster 1 and cluster 2 infants from the secondary cohort. Gene expression was calculated by subtracting expression in PBMC incubated with medium alone from expression in PBMC incubated with BCG.
ProibeID	logFC	AveExpr	t	P.Value	adj.P.Val	B	ID	SYMBOL	FC
540377	2.11039	11.9439	4.50721	5e-05	0.00118307	1.81255	540377	CXCL5	4.31808
380010	2.07345	8.1897	6.67442	3.83e-08	1.1e-05	8.63658	380010	CXCL5	4.20893
1070367	2.04113	9.22324	6.56381	5.55e-08	1.35e-05	8.28386	1070367	C19ORF59	4.11568
3180528	2.03575	11.0997	6.70017	3.52e-08	1.06e-05	8.71864	3180528	MMP9	4.10036
3060735	1.86481	10.2175	5.4318	2.44e-06	0.000169494	4.67789	3060735	IL1RN	3.64221
6370369	1.84154	10.2943	5.58075	1.49e-06	0.000123236	5.14934	6370369	CD14	3.58393
4150189	1.72629	11.7186	6.31209	1.29e-07	2.44e-05	7.48018	4150189	CTSL1	3.30876
2850674	-1.72249	10.0761	-5.19261	5.38e-06	0.000281007	3.92505	2850674	LOC647295	-3.30007
3460070	1.71749	8.25283	6.05193	3.08e-07	4.46e-05	6.64934	3460070	SPP1	3.28864
1030333	1.71205	9.73323	4.95877	1.16e-05	0.000451074	3.19565	1030333	CCL2	3.27626
1070014	1.69912	8.91809	7.11673	8.76e-09	4.23e-06	10.0421	1070014	CSF1R	3.24703
4260386	1.69152	12.0201	5.75856	8.22e-07	8.1e-05	5.71421	4260386	CTSL1	3.22997
1010592	1.66543	7.68701	5.85332	5.99e-07	6.66e-05	6.0159	1010592	CD36	3.17207
3460685	1.65264	10.4744	5.75902	8.21e-07	8.1e-05	5.71567	3460685	KYNU	3.14409
1690056	1.6442	7.81821	8.43684	1.16e-10	3.91e-07	14.1487	1690056	LYZ	3.12573
5560561	1.63425	8.75087	6.59697	4.96e-08	1.27e-05	8.38962	5560561	TNS3	3.10425
4220259	1.60956	9.61488	5.62512	1.28e-06	0.000112418	5.2901	4220259	CTSZ	3.05159
730102	-1.59906	8.90004	-5.3696	3e-06	0.000193535	4.48153	730102	LOC651268	-3.02947
2060440	1.58452	8.70062	7.379	3.67e-09	2.44e-06	10.8702	2060440	MAFB	2.99907
1940129	1.58225	10.0674	5.78834	7.44e-07	7.67e-05	5.80896	1940129	SIRPA	2.99438
990328	1.57194	7.96643	7.51971	2.3e-09	1.81e-06	11.3124	990328	MS4A7	2.97305
1570553	1.5609	10.24	4.38827	7.3e-05	0.00153623	1.45524	1570553	IL8	2.95037
460204	1.54905	10.2903	6.01302	3.51e-07	4.85e-05	6.52518	460204	PLIN2	2.92624
7000369	1.54823	8.31815	5.09761	7.36e-06	0.000343556	3.62784	7000369	CD14	2.92459
5900050	-1.53964	9.37082	-5.85008	6.05e-07	6.71e-05	6.0056	5900050	LOC653800	-2.90721
6280332	1.53689	8.17704	9.1387	1.24e-11	1.02e-07	16.2541	6280332	CXCL16	2.90169
6840164	1.53094	8.19744	5.23468	4.69e-06	0.000256196	4.05702	6840164	GPNMB	2.88975
1940044	-1.52535	9.12116	-5.54357	1.68e-06	0.000132497	5.03149	1940044	HS.568326	-2.87857
1400446	1.5236	8.6347	6.97521	1.4e-08	5.76e-06	9.59348	1400446	PLIN2	2.87508
4010446	-1.52285	9.0323	-5.22607	4.82e-06	0.00026057	4.02998	4010446	KCTD7	-2.87358
5360148	1.52265	9.06035	5.7206	9.33e-07	8.9e-05	5.59345	5360148	LIPA	2.87318
7040142	1.5218	8.34377	7.83084	8.28e-10	9.65e-07	12.2841	7040142	KYNU	2.87149
3370068	-1.52148	9.7511	-5.84443	6.17e-07	6.78e-05	5.98759	3370068	HS.541685	-2.87085
4810435	1.51934	8.4606	7.33692	4.22e-09	2.66e-06	10.7377	4810435	SCARB2	2.86661
5550609	-1.51777	10.0312	-5.07347	7.97e-06	0.000359826	3.55249	5550609	LOC100129055	-2.86347
4010632	-1.51768	9.44361	-6.05065	3.09e-07	4.46e-05	6.64526	4010632	LOC642946	-2.8633
3120370	1.5127	10.3506	6.47914	7.37e-08	1.66e-05	8.01361	3120370	CD68	2.85343
1260341	1.50926	8.41401	9.35542	6.32e-12	7.46e-08	16.8912	1260341	IL13RA1	2.84664
630484	-1.50856	8.88725	-5.7952	7.27e-07	7.59e-05	5.83081	630484	LOC441773	-2.84526
5870259	-1.50177	9.10827	-6.05946	3e-07	4.42e-05	6.67339	5870259	LOC100134440	-2.8319
2710433	-1.5011	8.99665	-5.87766	5.52e-07	6.35e-05	6.09346	2710433	LOC646547	-2.83058
3940435	1.48888	8.63489	6.71232	3.38e-08	1.04e-05	8.75735	3940435	EMP1	2.80671
70008	1.48818	9.61883	7.11613	8.78e-09	4.23e-06	10.0402	70008	NCF2	2.80535
4780128	1.48818	8.82135	5.16726	5.85e-06	0.000298568	3.84562	4780128	ATF3	2.80534
840168	1.4764	8.06873	7.87926	7.07e-10	9.31e-07	12.4345	840168	CYBB	2.78253
7320176	1.47349	9.36658	5.86808	5.7e-07	6.46e-05	6.06294	7320176	CCR1	2.77693
6480626	-1.4718	9.46869	-5.56119	1.59e-06	0.000127502	5.08733	6480626	LOC389517	-2.77367
2340669	-1.46663	9.90823	-5.90386	5.06e-07	6.02e-05	6.17699	2340669	HS.546105	-2.76375
7320477	-1.46575	8.53763	-5.13549	6.5e-06	0.000319832	3.7462	7320477	CACYBP	-2.76207
110719	1.45722	9.5001	5.79212	7.35e-07	7.64e-05	5.821	110719	SLC16A3	2.74579
7650358	1.45568	8.00346	5.71006	9.66e-07	9.09e-05	5.55996	7650358	TGFBI	2.74285
7210433	-1.45268	8.88588	-4.95895	1.16e-05	0.000451074	3.19622	7210433	ZNF763	-2.73716
2320301	-1.4524	10.2079	-5.09249	7.49e-06	0.000345288	3.61186	2320301	LOC100131835	-2.73663
2120053	1.45224	8.42453	6.12415	2.42e-07	3.87e-05	6.87993	2120053	CYP1B1	2.73632
3420519	-1.44676	9.61837	-5.22098	4.9e-06	0.000264373	4.01403	3420519	PPP2R3A	-2.72595
4780615	1.44658	10.1451	7.4886	2.55e-09	1.86e-06	11.2148	4780615	ANXA2	2.72561
1070451	1.44601	9.7292	5.60537	1.37e-06	0.000117877	5.22744	1070451	ANXA5	2.72453
2710438	-1.44478	9.0929	-5.05441	8.48e-06	0.00037586	3.49308	2710438	LOC728711	-2.72221
5690379	-1.43935	9.31405	-5.6976	1.01e-06	9.33e-05	5.52035	5690379	HS.566647	-2.71198
3520168	-1.43684	9.01869	-5.25311	4.41e-06	0.000245908	4.11489	3520168	HS.579631	-2.70728
830669	-1.43553	8.82922	-5.88617	5.37e-07	6.24e-05	6.12059	830669	LOC100129022	-2.70481
3930484	-1.43541	9.60941	-5.09179	7.5e-06	0.000345746	3.60967	3930484	ZNF93	-2.70458
3180364	-1.43525	9.12017	-5.09997	7.3e-06	0.000341919	3.6352	3180364	WBSCR19	-2.70428
1980309	1.43387	11.9159	4.01937	0.000231105	0.00350974	0.370333	1980309	IL8	2.70171
4670132	-1.42911	9.73799	-5.41929	2.54e-06	0.000173126	4.63834	4670132	HS.576072	-2.69281
2060685	-1.42444	7.97141	-5.00871	9.85e-06	0.000410196	3.35081	2060685	LOC648751	-2.6841
4480528	-1.42317	9.10729	-5.6673	1.11e-06	0.000100851	5.42406	4480528	LOC100131139	-2.68174
2480180	-1.41904	8.29632	-5.73649	8.85e-07	8.56e-05	5.64399	2480180	NXNL1	-2.67407
6100435	-1.41387	8.67869	-5.32792	3.44e-06	0.000210395	4.3502	6100435	NFYB	-2.66451
6020255	1.41369	9.86822	6.46502	7.72e-08	1.72e-05	7.96855	6020255	EGR2	2.66417
4570279	-1.41159	9.35877	-4.6536	3.12e-05	0.00085601	2.25667	4570279	BMP8B	-2.66031
1110373	1.41038	10.8066	4.00841	0.000239034	0.0036002	0.338693	1110373	C15ORF48	2.65807
7000241	-1.4069	9.95922	-5.44118	2.37e-06	0.000166504	4.70752	7000241	HS.541829	-2.65167
3870041	-1.40503	9.68541	-5.60598	1.37e-06	0.000117852	5.22938	3870041	KCNK6	-2.64823
160494	1.40388	7.88962	8.7416	4.37e-11	1.93e-07	15.0705	160494	AQP9	2.64613
3780717	1.40359	9.03691	5.73067	9.02e-07	8.66e-05	5.62549	3780717	SRXN1	2.6456
60630	1.40173	8.85614	7.20284	6.58e-09	3.53e-06	10.3145	60630	GLA	2.64218
2060475	-1.40085	8.55154	-5.53899	1.71e-06	0.000133419	5.01699	2060475	ZNF114	-2.64057
3420735	-1.40008	9.73966	-4.93831	1.24e-05	0.000470638	3.13221	3420735	LOC728310	-2.63916
2810463	1.3993	12.2301	6.66898	3.9e-08	1.11e-05	8.61925	2810463	LOC729009	2.63774
3360128	-1.39928	9.8572	-5.0971	7.37e-06	0.000343567	3.62625	3360128	LOC100133298	-2.6377
1340403	-1.39842	10.2598	-4.74627	2.32e-05	0.00069867	2.54004	1340403	LOC100128460	-2.63613
540075	1.39747	11.0207	6.42378	8.87e-08	1.87e-05	7.83689	540075	NPC2	2.63439
2260196	1.39675	10.8694	5.49686	1.97e-06	0.000146693	4.8836	2260196	LOC392437	2.63307
3370202	1.39663	9.41785	6.45046	8.11e-08	1.76e-05	7.92206	3370202	ANXA2P1	2.63286
6020224	1.39591	7.70963	6.9638	1.46e-08	5.86e-06	9.55726	6020224	FBP1	2.63154
7380753	-1.39409	10.0731	-5.41007	2.62e-06	0.000176713	4.60924	7380753	LOC100130353	-2.62823
3290639	1.39105	8.37665	5.68384	1.05e-06	9.69e-05	5.47662	3290639	RAB7B	2.6227
2060093	-1.39061	9.53132	-5.65685	1.15e-06	0.000103339	5.39087	2060093	GOLGA9P	-2.62189
3060743	-1.38874	8.0043	-6.61495	4.67e-08	1.24e-05	8.44697	3060743	LOC339879	-2.61849
7320551	1.38778	10.9815	7.17072	7.32e-09	3.84e-06	10.213	7320551	LYN	2.61676
10048	-1.38522	8.54032	-5.49187	2e-06	0.000148281	4.86781	10048	CIDEA	-2.61213
4670050	-1.3849	8.31335	-5.55598	1.62e-06	0.000128807	5.07083	4670050	LOC100130952	-2.61154
5220240	1.38403	9.90229	6.16693	2.1e-07	3.5e-05	7.01654	5220240	FTH1	2.60997
4060341	-1.38226	9.31176	-4.96773	1.13e-05	0.000443897	3.22346	4060341	LOC728485	-2.60677
4810520	1.3796	8.11878	8.14472	2.98e-10	6.52e-07	13.2548	4810520	TRIB1	2.60197
2970082	-1.37841	8.40612	-4.95066	1.19e-05	0.000457537	3.1705	2970082	LOC163233	-2.59982
650136	-1.37773	8.94671	-4.96279	1.15e-05	0.000447489	3.20815	650136	ZNF468	-2.59858
4610364	1.37397	7.72982	6.29076	1.38e-07	2.58e-05	7.41205	4610364	CCL7	2.59182
6060402	-1.37175	10.083	-5.40578	2.66e-06	0.000178229	4.5957	6060402	HS.571741	-2.58784
460343	-1.37168	8.48202	-6.09227	2.69e-07	4.08e-05	6.77814	460343	TRIM53	-2.58771
540689	-1.37024	8.84632	-5.40326	2.68e-06	0.000179219	4.58773	540689	SLC14A1	-2.58513
580110	-1.36661	9.027	-6.1476	2.24e-07	3.64e-05	6.95481	580110	LOC649456	-2.57864
3140300	-1.36593	9.98172	-4.88831	1.46e-05	0.00052333	2.97745	3140300	LOC644591	-2.57742
4900048	-1.36591	8.42898	-5.4386	2.39e-06	0.00016744	4.69935	4900048	HS.435263	-2.57739
7040735	1.36547	9.29757	5.6297	1.26e-06	0.000111141	5.30465	7040735	CYP27A1	2.5766
360010	-1.36535	10.17	-5.59264	1.43e-06	0.000120568	5.18704	360010	FKBP1P1	-2.57639
3360273	-1.36429	10.2266	-5.20206	5.22e-06	0.000276994	3.95466	3360273	DKFZP434K191	-2.5745
2850377	-1.36192	7.88141	-5.56923	1.55e-06	0.000125414	5.11282	2850377	LOC650399	-2.57027
4780121	-1.36192	9.85168	-4.96442	1.14e-05	0.00044607	3.21319	4780121	FAM153B	-2.57026
2000300	1.36133	8.89936	4.94016	1.23e-05	0.000469119	3.13794	2000300	IFI30	2.56923
3190762	-1.36094	9.69807	-5.10965	7.08e-06	0.000334861	3.66543	3190762	FLJ34047	-2.56852
5490520	-1.35943	8.92477	-5.01254	9.73e-06	0.000406387	3.36271	5490520	LOC100132774	-2.56583
3520259	-1.3569	9.61383	-4.74859	2.3e-05	0.000694329	2.54715	3520259	LOC730202	-2.56134
5550731	-1.35476	9.46572	-5.31737	3.57e-06	0.000215593	4.31699	5550731	C3ORF50	-2.55755
1660653	-1.35452	8.56683	-5.9013	5.1e-07	6.03e-05	6.16881	1660653	LOC643423	-2.55711
1850754	-1.35272	9.87489	-4.76686	2.17e-05	0.000668099	2.60323	1850754	LOC644642	-2.55394
6590326	-1.35141	8.60123	-5.39939	2.72e-06	0.000180514	4.57552	6590326	HS.543075	-2.55161
4570400	-1.35036	8.17517	-5.55299	1.63e-06	0.000129704	5.06135	4570400	LOC345645	-2.54975
130400	-1.34903	8.26721	-5.18253	5.57e-06	0.000288699	3.89347	130400	APOF	-2.5474
7330408	-1.34871	9.6909	-5.25776	4.34e-06	0.000244337	4.1295	7330408	MGC12760	-2.54685
7040224	-1.3482	8.71153	-5.0003	1.01e-05	0.000417834	3.32465	7040224	STAR	-2.54594
3400059	-1.34807	8.63373	-4.68622	2.81e-05	0.000799151	2.35623	3400059	LOC100129518	-2.54572
3190682	-1.34717	9.80236	-4.92734	1.29e-05	0.000484683	3.09822	3190682	LOC100130598	-2.54413
1980075	-1.34563	9.30617	-5.03367	9.08e-06	0.000391063	3.42846	1980075	RAX2	-2.54142
510392	-1.3442	9.13181	-5.13328	6.55e-06	0.000320666	3.73929	510392	HS.412361	-2.53889
520379	-1.34338	8.09194	-5.94772	4.37e-07	5.41e-05	6.31684	520379	AGBL4	-2.53745
1780441	-1.34318	9.62277	-5.1147	6.96e-06	0.000331674	3.68121	1780441	LOC100131096	-2.5371
6040577	1.34255	8.35353	6.88295	1.91e-08	6.84e-06	9.30042	6040577	SLAMF8	2.53599
1990402	-1.34218	8.89748	-5.02233	9.42e-06	0.000398845	3.39318	1990402	FCF1	-2.53534
1980288	1.34136	9.09777	5.76989	7.91e-07	7.97e-05	5.75025	1980288	CTSH	2.5339
6660543	-1.34132	8.4868	-5.54413	1.68e-06	0.000132472	5.03326	6660543	HS.14706	-2.53383
2320482	-1.33559	10.7645	-5.20162	5.23e-06	0.000277065	3.95328	2320482	ZNF626	-2.52379
5560674	1.33432	7.5451	6.43097	8.66e-08	1.85e-05	7.85985	5560674	LPL	2.52157
1570154	1.3329	8.17875	5.12108	6.81e-06	0.000328062	3.70117	1570154	GPNMB	2.51909
4480053	-1.33219	10.0702	-5.18893	5.45e-06	0.000283186	3.91351	4480053	GCLM	-2.51785
3390438	1.33086	8.74142	6.11491	2.5e-07	3.96e-05	6.8504	3390438	PLA2G7	2.51553
430044	-1.33045	9.06149	-5.30091	3.77e-06	0.000223419	4.26517	430044	DCLRE1C	-2.51481
6960736	-1.32936	9.3131	-4.74129	2.35e-05	0.000707759	2.52477	6960736	LOC100133129	-2.51292
6940709	-1.32889	9.84332	-4.88422	1.48e-05	0.000526178	2.9648	6940709	ALS2CR14	-2.5121
2480309	-1.32851	9.01894	-4.65678	3.09e-05	0.000850748	2.26636	2480309	KIAA0492	-2.51144
6860132	-1.32795	9.55286	-5.06531	8.19e-06	0.00036783	3.52706	6860132	SLC25A20	-2.51045
7210170	1.32712	7.8273	7.98331	5.03e-10	8.47e-07	12.7569	7210170	DSE	2.50902
3890017	1.32369	8.69555	6.31152	1.29e-07	2.44e-05	7.47835	3890017	CTNNA1	2.50305
3840754	-1.3215	9.68828	-4.60263	3.68e-05	0.000952194	2.10151	3840754	ZNF600	-2.49926
6980474	-1.32007	9.19681	-5.2668	4.21e-06	0.000239757	4.15789	6980474	ZNF160	-2.49679
2450070	-1.31754	8.8758	-5.14319	6.34e-06	0.000314375	3.77028	2450070	LOC440345	-2.49241
4200670	-1.31729	10.7123	-4.89257	1.44e-05	0.000518083	2.99061	4200670	LOC643882	-2.49198
2940309	-1.3165	9.75328	-4.80928	1.89e-05	0.000605533	2.73365	2940309	LOC391169	-2.49061
2850224	-1.31555	10.7993	-5.80199	7.11e-07	7.5e-05	5.85244	2850224	LOC400713	-2.48897
5490382	-1.31525	9.71012	-4.86763	1.56e-05	0.000542722	2.91355	5490382	ADH4	-2.48846
7100438	-1.31414	10.0903	-5.39689	2.74e-06	0.00018142	4.56763	7100438	LOC644949	-2.48654
1470523	-1.31345	8.57934	-5.11294	7e-06	0.000332925	3.67571	1470523	LOC728944	-2.48536
5260075	-1.3134	10.5411	-5.19814	5.29e-06	0.000278391	3.94238	5260075	C9ORF130	-2.48526
650546	-1.31239	8.86801	-4.7368	2.39e-05	0.000715389	2.511	650546	LOC100130604	-2.48352
5490543	-1.31146	8.493	-5.04237	8.82e-06	0.000385577	3.45557	5490543	LOC642787	-2.48192
2490619	-1.31082	9.7476	-5.68158	1.06e-06	9.73e-05	5.46943	2490619	LOC100129441	-2.48083
2070138	-1.3086	10.3558	-5.09687	7.38e-06	0.000343567	3.62554	2070138	ERGIC1	-2.477
3310204	-1.30859	9.22806	-5.15926	6.01e-06	0.000304233	3.82059	3310204	C6ORF225	-2.477
3990431	-1.3083	9.5036	-4.80839	1.89e-05	0.000606886	2.73089	3990431	LOC654350	-2.47649
630215	-1.30814	9.87736	-4.75193	2.27e-05	0.000689857	2.55742	630215	RAD51	-2.47623
3450133	-1.30785	8.60657	-4.78036	2.07e-05	0.000648815	2.6447	3450133	FLJ37396	-2.47573
5910349	-1.30748	9.62385	-4.86428	1.58e-05	0.00054605	2.9032	5910349	SPC24	-2.47509
3170220	-1.3065	9.20759	-4.99174	1.04e-05	0.000424192	3.29805	3170220	LOC100133019	-2.4734
5310162	-1.30411	9.39116	-5.29443	3.85e-06	0.000225565	4.24478	5310162	LOC646897	-2.46932
770414	-1.30293	9.4642	-5.29759	3.81e-06	0.000224478	4.25472	770414	LOC648059	-2.46729
3930670	-1.30047	9.51041	-4.81436	1.86e-05	0.000600529	2.74927	3930670	LOC100132323	-2.46309
5390220	1.30017	8.41952	4.92602	1.29e-05	0.000485736	3.09414	5390220	S100A9	2.46257
2600114	-1.29397	10.7002	-5.32189	3.51e-06	0.000212715	4.33119	2600114	GALNT3	-2.45203
4280093	-1.29396	10.5844	-4.98195	1.08e-05	0.000430149	3.26762	4280093	LOC440157	-2.45201
7380672	-1.29375	9.01938	-5.29938	3.78e-06	0.000223989	4.26036	7380672	LOC646916	-2.45164
6110392	1.29236	9.56757	9.72276	2.03e-12	7.46e-08	17.9564	6110392	GNS	2.44929
1340477	-1.29177	10.1963	-4.60243	3.68e-05	0.000952291	2.1009	1340477	TMEM191A	-2.44829
7150161	-1.29032	9.79182	-4.2445	0.000114796	0.00213668	1.02796	7150161	DNHL1	-2.44582
2570220	-1.28848	8.82569	-6.10803	2.55e-07	3.98e-05	6.82846	2570220	RN5S9	-2.4427
2510424	-1.28828	8.58536	-5.47975	2.08e-06	0.000151216	4.82946	2510424	LOC727759	-2.44236
4560019	-1.28821	9.40918	-5.36067	3.09e-06	0.000197288	4.4534	4560019	MBOAT2	-2.44225
7210687	-1.28619	7.78351	-5.42205	2.52e-06	0.000172287	4.64706	7210687	LOC729390	-2.43883
6060468	1.28591	9.74863	3.96953	0.000269331	0.00390567	0.226824	6060468	S100A8	2.43836
1980373	-1.28532	8.76954	-5.03913	8.92e-06	0.000387904	3.44547	1980373	LOC286002	-2.43736
4250747	-1.28432	10.434	-5.09502	7.42e-06	0.000343956	3.61976	4250747	PTP4A2	-2.43568
6590341	1.28394	8.10089	6.67799	3.79e-08	1.1e-05	8.64796	6590341	RAB31	2.43504
2490451	-1.2829	8.6514	-5.31508	3.59e-06	0.000216728	4.30976	2490451	LOC644284	-2.43327
2710138	-1.28227	9.07078	-5.32962	3.42e-06	0.000210233	4.35555	2710138	LOC100132526	-2.43222
2360315	-1.28076	9.51835	-5.13244	6.56e-06	0.000320666	3.73668	2360315	C7ORF38	-2.42967
5720424	1.27741	7.55095	7.12372	8.56e-09	4.21e-06	10.0643	5720424	NRP1	2.42404
6840601	-1.27719	8.65286	-5.50496	1.91e-06	0.000144374	4.90922	6840601	LOC730173	-2.42366
20446	1.27662	10.6984	5.33277	3.39e-06	0.000209916	4.36548	20446	CEBPB	2.4227
3930463	-1.27478	9.90304	-4.92124	1.31e-05	0.000489641	3.07934	3930463	LOC100131452	-2.41961
3850471	-1.27474	10.5106	-5.08954	7.56e-06	0.00034715	3.60263	3850471	CES2	-2.41956
5700707	1.27439	7.36494	8.9735	2.09e-11	1.24e-07	15.7642	5700707	SPRED1	2.41896
780270	1.27056	8.28857	6.20771	1.83e-07	3.16e-05	7.1468	780270	TIMP2	2.41255
5570681	-1.27016	9.40509	-5.52928	1.77e-06	0.000135998	4.98625	5570681	LOC649181	-2.41188
5420373	-1.26819	11.2088	-5.98918	3.8e-07	5.1e-05	6.44911	5420373	FUT6	-2.40859
2100519	-1.26776	9.85881	-4.85875	1.61e-05	0.000551537	2.88612	2100519	IPP	-2.40787
3610192	-1.26617	8.47656	-6.55056	5.8e-08	1.39e-05	8.24156	3610192	LOC441268	-2.40523
4540176	-1.26517	10.4345	-4.77933	2.08e-05	0.000649005	2.64152	4540176	EVI5	-2.40355
430056	-1.26508	8.12952	-5.30359	3.73e-06	0.000222287	4.2736	430056	C14ORF153	-2.4034
6590136	-1.2648	10.5209	-4.89505	1.43e-05	0.000515484	2.99828	6590136	LOC100131096	-2.40293
4730138	-1.26357	8.25398	-5.14062	6.39e-06	0.000316706	3.76225	4730138	GPX8	-2.40089
1440577	-1.26256	10.7411	-5.65304	1.17e-06	0.000104363	5.37877	1440577	LOC100131541	-2.39922
840435	-1.26068	8.25166	-5.13541	6.5e-06	0.000319832	3.74596	840435	POLR2J4	-2.39609
6200458	-1.26048	10.4131	-4.7566	2.24e-05	0.000683975	2.57175	6200458	RNF213	-2.39575
5570338	-1.26043	8.82655	-5.15356	6.12e-06	0.000307367	3.80273	5570338	HEATR3	-2.39568
3890326	1.26038	11.4508	4.20673	0.000129209	0.00231953	0.916623	3890326	SOD2	2.39559
5220093	1.2597	9.1447	5.6613	1.14e-06	0.000102496	5.40501	5220093	HAVCR2	2.39446
3990433	1.25969	8.0343	7.07204	1.02e-08	4.63e-06	9.9006	3990433	ADAP2	2.39444
2810037	-1.25933	8.19909	-4.86747	1.56e-05	0.000542722	2.91303	2810037	FLJ45256	-2.39384
3930647	-1.2588	10.5782	-5.13859	6.43e-06	0.000317824	3.75591	3930647	LOC100131786	-2.39296
6580433	-1.25824	10.0198	-5.07561	7.91e-06	0.000359141	3.55918	6580433	RHBDL2	-2.39203
7050082	1.25727	8.48893	5.08454	7.68e-06	0.000351681	3.58704	7050082	ACP5	2.39043
3800139	1.25702	10.3095	5.74395	8.63e-07	8.37e-05	5.66773	3800139	HEXB	2.39001
6660475	1.25597	8.93648	5.49392	1.99e-06	0.000147718	4.87428	6660475	FGR	2.38828
4670653	-1.25563	7.79957	-4.95448	1.18e-05	0.000454821	3.18235	4670653	IL1RAPL1	-2.38772
70066	-1.25458	8.18434	-5.24536	4.52e-06	0.00024963	4.09055	70066	LOC401620	-2.38597
840392	-1.25398	10.5729	-5.03129	9.15e-06	0.000393314	3.42104	840392	PCYOX1	-2.38498
6860647	-1.25298	10.7036	-4.84314	1.69e-05	0.000569103	2.83797	6860647	DCLRE1C	-2.38334
6560706	-1.25231	7.72975	-5.33489	3.36e-06	0.000209415	4.37215	6560706	HS.578161	-2.38223
6400014	-1.25018	8.37707	-4.82852	1.77e-05	0.000585595	2.79291	6400014	RFX4	-2.3787
2570706	-1.24996	8.07716	-5.57803	1.5e-06	0.000123923	5.14071	2570706	HS.570505	-2.37835
6650017	1.248	9.76075	6.09542	2.66e-07	4.07e-05	6.78819	6650017	ATP6V1B2	2.37512
5690608	-1.24562	8.41053	-5.01716	9.59e-06	0.000401887	3.37709	5690608	POLH	-2.3712
6450139	1.24478	10.7067	5.03384	9.08e-06	0.000391063	3.42901	6450139	FTHL3	2.36982
4920767	1.24464	12.713	6.15257	2.2e-07	3.6e-05	6.97069	4920767	FTL	2.3696
4180180	-1.2446	12.0169	-4.9151	1.34e-05	0.000496904	3.06031	4180180	LOC100133950	-2.36954
7550768	-1.24398	9.58017	-5.23246	4.72e-06	0.000256305	4.05003	7550768	UCRC	-2.36852
5260546	-1.24319	10.4134	-4.92196	1.31e-05	0.000489641	3.08156	5260546	ADAM17	-2.36721
510437	-1.24112	7.93766	-5.95151	4.31e-07	5.39e-05	6.32891	510437	HS.544242	-2.36381
2350603	-1.24096	8.04218	-5.46582	2.18e-06	0.000156933	4.78539	2350603	DUXAP3	-2.36356
6220671	1.24067	8.3442	5.0341	9.07e-06	0.000391063	3.4298	6220671	PLAUR	2.36308
7100408	-1.2386	10.5603	-4.64397	3.22e-05	0.000871808	2.22731	7100408	LOC731789	-2.3597
50743	-1.23707	7.77592	-6.00085	3.66e-07	4.96e-05	6.48632	50743	C14ORF184	-2.35719
3170471	-1.23687	7.86125	-5.30044	3.77e-06	0.000223485	4.2637	3170471	LOC441426	-2.35687
290711	-1.23608	8.30407	-5.19861	5.28e-06	0.000278271	3.94385	290711	LOC100128591	-2.35558
6420746	-1.23139	8.26417	-5.32565	3.47e-06	0.00021165	4.34306	6420746	FGF9	-2.34792
3460039	-1.2286	10.794	-4.89364	1.44e-05	0.000517072	2.99391	3460039	RUNDC2C	-2.3434
4670626	-1.22843	8.38704	-5.14883	6.22e-06	0.000310864	3.78795	4670626	OR1J1	-2.34312
7400594	-1.22805	11.0041	-5.05147	8.57e-06	0.000378366	3.48392	7400594	C14ORF82	-2.3425
6510224	-1.22723	7.86577	-4.69801	2.71e-05	0.000780262	2.39226	6510224	LOC100128507	-2.34117
2940484	-1.22554	9.90616	-4.83918	1.71e-05	0.000573216	2.82575	2940484	GNB4	-2.33843
2970482	-1.22541	8.89505	-4.90982	1.36e-05	0.000502336	3.04396	2970482	RNU1-5	-2.33823
5810328	1.21832	12.8234	6.04032	3.2e-07	4.56e-05	6.61228	5810328	FTL	2.32676
6040592	-1.21811	11.2281	-5.56017	1.59e-06	0.000127716	5.08411	6040592	LOC728105	-2.32642
3830059	-1.21722	7.82131	-5.50327	1.92e-06	0.000144503	4.9039	3830059	YAF2	-2.32498
1510026	1.21709	9.07968	6.24482	1.61e-07	2.91e-05	7.26532	1510026	FLVCR2	2.32477
3440577	-1.2143	7.60749	-6.21474	1.79e-07	3.14e-05	7.16924	3440577	LOC440311	-2.32029
5090554	-1.21427	9.12498	-5.14673	6.26e-06	0.000312031	3.78138	5090554	AK2P2	-2.32024
1300270	-1.21081	9.88265	-4.81138	1.88e-05	0.000602911	2.74011	1300270	PCDHB19P	-2.31467
2690711	-1.21015	8.89331	-4.68385	2.83e-05	0.000802443	2.34898	2690711	ZNF320	-2.31361
1410600	-1.20809	8.80085	-5.23397	4.7e-06	0.000256204	4.05479	1410600	TRIM13	-2.31032
6660041	-1.20763	11.0312	-6.10034	2.62e-07	4.04e-05	6.80389	6660041	LOC123688	-2.30958
5220553	-1.20472	7.77326	-5.96514	4.12e-07	5.29e-05	6.3724	5220553	HS.435758	-2.30493
3840647	-1.20324	11.0942	-5.03884	8.93e-06	0.000387922	3.44455	3840647	WDR74	-2.30256
2570039	-1.20256	7.48551	-4.64598	3.2e-05	0.000868219	2.23344	2570039	HS.522935	-2.30147
4120468	-1.20046	8.00786	-5.06462	8.2e-06	0.000368305	3.5249	4120468	LOC653625	-2.29814
2230563	1.19886	8.57076	3.71855	0.000575766	0.00663592	-0.483258	2230563	PPBP	2.29558
6560477	-1.19663	8.3172	-5.20128	5.23e-06	0.000277065	3.95223	6560477	ZNF785	-2.29203
2640719	-1.19564	10.5595	-5.50031	1.94e-06	0.000145482	4.89451	2640719	RN7SK	-2.29047
5130722	-1.19542	10.3545	-5.00734	9.9e-06	0.000411554	3.34652	5130722	LOC100129094	-2.29012
2030132	1.19514	8.71926	6.64684	4.2e-08	1.15e-05	8.54866	2030132	LOC653506	2.28966
4900451	-1.19104	8.22107	-5.21201	5.05e-06	0.000271078	3.98588	4900451	LOC100133144	-2.28318
5670709	-1.189	8.93581	-5.04172	8.84e-06	0.000386042	3.45355	5670709	MCHR2	-2.27995
130162	-1.18783	11.2456	-4.93521	1.25e-05	0.000473896	3.12261	130162	FLJ25363	-2.2781
130187	1.18743	8.21976	6.78327	2.66e-08	8.86e-06	8.98332	130187	PAPSS1	2.27746
2680092	1.18636	7.325	5.98513	3.85e-07	5.1e-05	6.43618	2680092	CD163	2.27579
1850082	-1.18419	7.6691	-5.43399	2.42e-06	0.000169362	4.6848	1850082	SYNPO2L	-2.27235
6940259	-1.18351	9.74021	-4.56379	4.17e-05	0.00103547	1.98364	6940259	LOC728953	-2.27129
3170450	-1.18206	8.19915	-4.85475	1.63e-05	0.000556744	2.87377	3170450	MBTD1	-2.269
7650333	1.18149	12.5299	5.90657	5.01e-07	5.98e-05	6.18562	7650333	PSAP	2.26811
4640097	-1.1796	7.81881	-5.71214	9.6e-07	9.08e-05	5.56654	4640097	LOC401895	-2.26513
2490541	-1.17905	7.75364	-5.1902	5.43e-06	0.000282724	3.91749	2490541	MAGEA10	-2.26428
1410102	-1.1784	8.08252	-4.52642	4.7e-05	0.00113076	1.87056	1410102	SIGLEC6	-2.26326
3170041	-1.1779	7.80698	-4.72628	2.47e-05	0.000731332	2.47878	3170041	LOC340529	-2.26247
1190142	1.17661	8.86804	6.93359	1.61e-08	6.19e-06	9.46132	1190142	EMILIN2	2.26045
1440484	-1.17618	7.99563	-5.40076	2.71e-06	0.000180357	4.57986	1440484	PATE1	-2.25978
830593	1.17546	10.5685	4.86729	1.56e-05	0.000542722	2.91248	830593	VIM	2.25864
3180176	-1.17534	10.5455	-5.0929	7.48e-06	0.000345169	3.61312	3180176	SYNJ2BP	-2.25846
6550689	-1.17503	10.5164	-4.98802	1.05e-05	0.000427146	3.28647	6550689	WDR23	-2.25797
2490240	1.17413	8.28864	6.81969	2.36e-08	8.11e-06	9.09922	2490240	PTPRE	2.25656
4830632	1.17375	8.57036	6.4529	8.04e-08	1.76e-05	7.92986	4830632	SLC7A7	2.25597
3180039	1.17252	9.08022	4.41312	6.74e-05	0.00145019	1.52961	3180039	RGL1	2.25406
630240	-1.17108	11.3998	-5.17838	5.64e-06	0.000290335	3.88044	630240	RASSF6	-2.25181
3140364	1.16722	8.25944	6.05623	3.04e-07	4.46e-05	6.66307	3140364	PTPN12	2.24579
2140291	-1.16715	8.31789	-6.24658	1.61e-07	2.91e-05	7.27094	2140291	MMAB	-2.24567
7050019	1.16654	10.617	5.13101	6.6e-06	0.000321359	3.73219	7050019	VIM	2.24473
5670152	-1.16381	8.67689	-4.43059	6.38e-05	0.00139999	1.58198	5670152	RNU1-3	-2.24048
6330647	-1.16231	8.23615	-5.27509	4.1e-06	0.000235347	4.18398	6330647	RPS7	-2.23815
6580441	1.15937	7.53321	6.31183	1.29e-07	2.44e-05	7.47935	6580441	SLCO2B1	2.23359
2750112	-1.15903	10.5914	-4.43936	6.2e-05	0.00137297	1.60831	2750112	LOC730060	-2.23307
10358	-1.15773	11.4053	-5.19009	5.43e-06	0.000282724	3.91716	10358	SPN	-2.23105
3370286	-1.15559	7.53185	-5.69357	1.02e-06	9.42e-05	5.50753	3370286	LOC440910	-2.22776
460278	-1.15412	7.71156	-4.97095	1.12e-05	0.000440713	3.23346	460278	LOC441737	-2.22548
630681	-1.15389	7.73156	-5.4764	2.1e-06	0.000152675	4.81885	630681	LOC652776	-2.22512
5960553	-1.15315	8.60458	-4.64352	3.23e-05	0.000872059	2.22594	5960553	COX6BP1	-2.224
1570669	1.15293	10.1483	4.98773	1.06e-05	0.000427175	3.28559	1570669	LACTB	2.22365
4890653	-1.15229	7.92528	-4.82724	1.78e-05	0.000586749	2.78897	4890653	LOC100130138	-2.22267
1110600	-1.15197	10.7562	-4.60854	3.61e-05	0.000940974	2.11948	1110600	SMCR5	-2.22217
20050	-1.14916	11.2749	-4.83249	1.75e-05	0.000581293	2.80513	20050	ATG10	-2.21784
1450349	-1.14729	8.26243	-4.77925	2.08e-05	0.000649005	2.64129	1450349	LOC653158	-2.21497
4730181	1.14541	11.2692	4.05224	0.000208832	0.00326926	0.465416	4730181	FTHL12	2.21209
240309	1.14537	7.95301	5.76226	8.12e-07	8.07e-05	5.72598	240309	CTSB	2.21203
4780403	-1.14391	11.3297	-5.27111	4.16e-06	0.0002376	4.17145	4780403	GDPD1	-2.20979
7560242	-1.14155	11.0343	-4.66825	2.98e-05	0.000828573	2.30134	7560242	PTP4A2	-2.20618
7210156	-1.14029	11.2351	-4.66152	3.05e-05	0.000842767	2.28081	7210156	PCDHB9	-2.20426
6200707	-1.14015	7.90687	-3.80183	0.00044843	0.005559	-0.250088	6200707	LOC641801	-2.20404
6200086	1.13975	12.5613	6.5183	6.46e-08	1.49e-05	8.13862	6200086	PSAP	2.20343
3180053	1.13882	8.71344	5.9008	5.11e-07	6.03e-05	6.16723	3180053	FAM129B	2.20201
830278	1.13779	10.1522	6.2068	1.83e-07	3.16e-05	7.14389	830278	GLIPR2	2.20044
2750634	-1.13753	8.37363	-4.87392	1.53e-05	0.000536125	2.93296	2750634	MIR2116	-2.20004
2570291	1.13633	9.92403	7.66352	1.43e-09	1.36e-06	11.7626	2570291	IFNGR2	2.19821
4890703	-1.13555	11.8572	-5.98169	3.9e-07	5.13e-05	6.42521	4890703	MBTD1	-2.19702
70092	-1.13539	10.9518	-4.69568	2.73e-05	0.000783301	2.38512	70092	POLR2J4	-2.19678
380497	-1.13479	11.2067	-5.3686	3.01e-06	0.000193911	4.47839	380497	LOC100128126	-2.19586
3460156	-1.13446	7.72796	-5.19346	5.37e-06	0.00028053	3.92771	3460156	HS.545068	-2.19537
5670280	-1.13269	9.87048	-5.00639	9.93e-06	0.00041211	3.34357	5670280	LOC728755	-2.19268
670136	-1.13261	9.0464	-5.32535	3.47e-06	0.00021165	4.34209	670136	FLJ38717	-2.19255
1660341	-1.13212	7.6924	-5.73542	8.88e-07	8.56e-05	5.64059	1660341	FLJ39632	-2.19181
3440750	-1.1314	7.8835	-5.19913	5.27e-06	0.000278101	3.94549	3440750	LOC644092	-2.19072
4280259	-1.1308	7.62642	-5.03734	8.97e-06	0.000389168	3.43989	4280259	NYX	-2.1898
2370358	1.12886	8.67216	4.78764	2.03e-05	0.000635774	2.66708	2370358	TYROBP	2.18686
6040598	-1.12806	11.4542	-4.92115	1.31e-05	0.000489641	3.07905	6040598	GSDMB	-2.18564
1090286	-1.12584	8.34555	-5.20204	5.22e-06	0.000276994	3.95461	1090286	NEK8	-2.18228
5090494	-1.12536	8.05278	-4.90737	1.37e-05	0.00050248	3.03639	5090494	HS.560263	-2.18156
4260689	-1.12409	8.02558	-4.86084	1.6e-05	0.000548988	2.89258	4260689	SLC25A16	-2.17964
1090497	1.12372	7.38408	7.68363	1.34e-09	1.29e-06	11.8254	1090497	CREG1	2.17908
1190367	1.1226	11.4719	3.60898	0.00079719	0.00840261	-0.786087	1190367	IER3	2.17739
2470358	1.12113	7.57207	7.94452	5.71e-10	8.99e-07	12.6368	2470358	IFNGR1	2.17517
6660398	1.12004	7.52147	6.15174	2.21e-07	3.6e-05	6.96801	6660398	FCN1	2.17352
3390328	-1.11715	8.66413	-5.83588	6.35e-07	6.89e-05	5.96036	3390328	GPC2	-2.16918
6280132	-1.11712	8.33252	-4.07377	0.000195392	0.00312649	0.527862	6280132	DEM1	-2.16914
6250487	1.11701	7.35358	6.64632	4.21e-08	1.15e-05	8.547	6250487	CD9	2.16897
3310093	-1.11595	10.6214	-4.99145	1.04e-05	0.000424192	3.29714	3310093	PIGX	-2.16738
3800706	1.11353	8.31645	4.26116	0.000108947	0.00205787	1.07721	3800706	TM4SF19	2.16375
990176	-1.11339	8.9309	-4.04274	0.000215048	0.0033356	0.437893	990176	RN7SK	-2.16353
3870332	-1.11321	12.2521	-4.75161	2.28e-05	0.000689857	2.55642	3870332	LOC728779	-2.16327
4830768	-1.11258	8.6859	-5.05755	8.4e-06	0.000373044	3.50286	4830768	LOC100132347	-2.16232
5810228	-1.11195	10.7765	-4.87458	1.53e-05	0.000535898	2.935	5810228	ANKRD44	-2.16138
1030431	1.11026	9.27103	7.51217	2.36e-09	1.81e-06	11.2888	1030431	ACSL1	2.15885
460164	1.10927	10.7437	5.46335	2.2e-06	0.000157741	4.7776	460164	FTHL11	2.15736
7400544	-1.10817	7.7154	-5.36052	3.09e-06	0.000197288	4.45291	7400544	TSR1	-2.15571
730414	1.10807	7.57211	3.72853	0.000558842	0.00649795	-0.455451	730414	APOE	2.15557
1780189	-1.10557	11.2738	-4.89633	1.42e-05	0.000513722	3.00225	1780189	ZNF860	-2.15184
3990546	1.10436	8.11939	5.84583	6.14e-07	6.77e-05	5.99206	3990546	PLEKHO2	2.15003
3610279	-1.10414	9.66945	-4.22408	0.00012238	0.00223344	0.967726	3610279	RNU6-1	-2.1497
5820594	-1.10311	8.33446	-4.99072	1.05e-05	0.000424474	3.29487	5820594	LOC441066	-2.14818
7000341	-1.10204	8.00957	-4.57375	4.04e-05	0.00101263	2.01384	7000341	LOC647834	-2.14658
6400647	1.10198	8.36261	7.79761	9.24e-10	1.04e-06	12.1807	6400647	EHD4	2.1465
3610575	-1.10183	8.16433	-4.76166	2.2e-05	0.000675489	2.58726	3610575	LOC645367	-2.14627
1240408	-1.10154	8.05673	-4.92154	1.31e-05	0.000489641	3.08027	1240408	LOC100131139	-2.14584
3460053	1.10105	7.61845	7.27216	5.23e-09	3.13e-06	10.5335	3460053	SIPA1L2	2.14511
2360091	-1.10034	8.54995	-4.4505	5.99e-05	0.00134087	1.64177	2360091	RNU1G2	-2.14405
5820180	-1.10014	11.5143	-5.20289	5.21e-06	0.000276994	3.95726	5820180	HS.560357	-2.14375
1440133	-1.10013	7.71647	-5.34197	3.29e-06	0.000206346	4.39444	1440133	NGFRAP1	-2.14374
4810020	1.09899	8.54916	7.20525	6.53e-09	3.53e-06	10.3222	4810020	PLEK	2.14205
2900594	1.09895	8.81438	5.10021	7.3e-06	0.000341919	3.63595	2900594	PGD	2.14199
150491	-1.09762	8.8855	-4.17249	0.000143793	0.00250978	0.816018	150491	LOC401622	-2.14001
3780594	-1.09674	8.30684	-5.45795	2.24e-06	0.000160013	4.76053	3780594	LOC440345	-2.1387
2490537	1.0967	9.38792	5.27855	4.05e-06	0.00023332	4.19484	2490537	TNFRSF1B	2.13865
6840066	-1.09646	8.52376	-4.60161	3.69e-05	0.000954253	2.09843	6840066	FLJ45337	-2.13829
270326	-1.09604	7.96078	-4.74521	2.32e-05	0.000699731	2.53679	270326	LOC730176	-2.13767
4390450	1.09594	9.9284	4.57552	4.02e-05	0.00100943	2.01923	4390450	SGK	2.13752
6040754	1.09543	10.7578	5.25751	4.35e-06	0.000244337	4.12872	6040754	TALDO1	2.13677
4780504	-1.0951	9.71709	-4.24226	0.000115605	0.00214543	1.02135	4780504	RNU6-15	-2.13628
2140136	1.09378	7.75082	7.22843	6.04e-09	3.4e-06	10.3954	2140136	EMR2	2.13432
2480068	1.09309	10.6959	4.04948	0.000210623	0.00328966	0.457404	2480068	CD63	2.13331
6020131	-1.09305	7.87154	-4.912	1.35e-05	0.00050038	3.05072	6020131	LOC100131767	-2.13324
7550452	-1.0917	11.2311	-4.8193	1.83e-05	0.000595038	2.76449	7550452	MRP63	-2.13125
7160382	-1.09153	8.7091	-4.8001	1.95e-05	0.000617973	2.70541	7160382	UBXN2A	-2.131
5420706	-1.09096	7.99148	-4.53257	4.61e-05	0.00111499	1.88915	5420706	LOC643011	-2.13015
60193	-1.09078	7.81088	-4.86941	1.55e-05	0.000541772	2.91903	60193	WDR17	-2.12989
5690411	-1.09025	11.781	-6.03091	3.31e-07	4.63e-05	6.58226	5690411	MAFF	-2.12911
2370168	-1.08977	9.05091	-5.57843	1.5e-06	0.000123923	5.14199	2370168	HS.473191	-2.1284
5050390	-1.08801	7.80554	-4.83865	1.72e-05	0.000573797	2.82412	5050390	SYT7	-2.1258
6510528	1.08767	9.61144	5.08937	7.56e-06	0.00034715	3.60212	6510528	VPS37C	2.1253
730528	1.08738	8.12706	4.65707	3.09e-05	0.000850748	2.26723	730528	PLAUR	2.12488
4900747	1.08702	9.29679	5.33547	3.36e-06	0.000209415	4.37398	4900747	C11ORF75	2.12436
7200156	1.0846	12.7593	8.73198	4.5e-11	1.93e-07	15.0416	7200156	ITGB2	2.12079
2350528	-1.08313	8.20459	-4.39904	7.05e-05	0.0014934	1.48746	2350528	HS.574590	-2.11862
6350341	-1.08259	8.36516	-4.62999	3.37e-05	0.000899623	2.18472	6350341	SDHAP3	-2.11783
3130086	-1.08225	8.43021	-4.64129	3.25e-05	0.000877366	2.21915	3130086	FLJ12078	-2.11734
4670687	-1.08222	7.72976	-5.34324	3.27e-06	0.00020585	4.39845	4670687	LOC100132184	-2.11729
290279	-1.08219	7.77494	-5.29452	3.85e-06	0.000225565	4.24507	290279	HMGB3L1	-2.11725
4590431	-1.08118	8.10739	-5.29104	3.89e-06	0.000226564	4.23412	4590431	LOC554208	-2.11577
4230403	1.08058	8.56815	6.24986	1.59e-07	2.9e-05	7.28142	4230403	NUMB	2.11489
7000356	1.07996	9.51022	5.15715	6.05e-06	0.000305056	3.81396	7000356	RXRA	2.11397
1430524	1.07844	9.78874	5.75097	8.43e-07	8.21e-05	5.69004	1430524	LTA4H	2.11175
2600600	-1.07814	9.58447	-4.29885	9.68e-05	0.00187705	1.18885	2600600	TFIP11	-2.11131
4120039	1.07776	11.7569	6.41913	9.01e-08	1.89e-05	7.82204	4120039	FTHL2	2.11076
2000041	-1.07706	8.16882	-4.53368	4.59e-05	0.00111447	1.8925	2000041	ZNF563	-2.10974
1230470	1.0769	7.61453	6.03608	3.25e-07	4.59e-05	6.59874	1230470	RHOU	2.10949
2510446	-1.07626	11.831	-5.35494	3.15e-06	0.00019962	4.43532	2510446	LOC100130276	-2.10856
2000286	-1.07595	8.06672	-5.02051	9.48e-06	0.000399724	3.3875	2000286	C8ORF16	-2.10811
540670	1.07394	7.47526	6.04959	3.11e-07	4.46e-05	6.64189	540670	IL4I1	2.10518
5490259	-1.0736	9.32097	-4.82789	1.78e-05	0.000585927	2.79096	5490259	LOC646936	-2.10468
2350504	1.07174	10.4827	4.87887	1.51e-05	0.000532007	2.94827	2350504	ECGF1	2.10197
6900014	-1.07153	11.3224	-5.10199	7.26e-06	0.000340326	3.64152	6900014	PHAX	-2.10166
3520424	-1.07025	11.643	-4.946	1.21e-05	0.000463429	3.15605	3520424	SLC5A8	-2.0998
2230114	-1.06984	10.8618	-5.02269	9.41e-06	0.000398737	3.39429	2230114	PRRG4	-2.09921
1110273	-1.06972	7.51509	-4.47214	5.59e-05	0.00128073	1.70686	1110273	HIST1H2AA	-2.09903
4280615	-1.06948	7.6944	-5.02901	9.22e-06	0.000394101	3.41395	4280615	MARVELD3	-2.09867
6860523	-1.0686	7.77347	-4.91845	1.32e-05	0.000493437	3.07069	6860523	LOC100128918	-2.0974
7650433	1.06769	9.96488	5.5997	1.4e-06	0.000118825	5.20946	7650433	TIMP1	2.09607
630121	-1.06637	7.91669	-4.81565	1.85e-05	0.0005987	2.75327	630121	HS.572444	-2.09415
7330128	-1.06633	8.01809	-5.34167	3.29e-06	0.000206346	4.3935	7330128	POLR2J4	-2.0941
3060612	1.06582	7.55473	5.68232	1.06e-06	9.72e-05	5.47179	3060612	HK3	2.09336
6380717	1.06571	9.41757	6.5714	5.41e-08	1.34e-05	8.30805	6380717	HSPA1A	2.0932
5310402	1.06532	7.37154	5.95032	4.33e-07	5.39e-05	6.32512	5310402	FPR3	2.09264
840195	-1.06524	11.2797	-4.5455	4.42e-05	0.00107796	1.92826	840195	LOC653829	-2.09252
1450088	-1.06461	11.6195	-5.5076	1.9e-06	0.00014385	4.9176	1450088	HS.562875	-2.09161
10019	-1.06376	7.51244	-5.01872	9.54e-06	0.000400728	3.38192	10019	RNF165	-2.09037
110653	1.06339	7.94583	5.92524	4.71e-07	5.7e-05	6.24515	110653	NPL	2.08983
7330681	-1.06314	8.40228	-5.42383	2.51e-06	0.000171933	4.65269	7330681	RNU1A3	-2.08948
10102	-1.06283	9.24108	-4.4847	5.37e-05	0.00124741	1.74468	10102	LIN52	-2.08902
3890373	1.06117	12.842	8.3909	1.34e-10	4.23e-07	14.0087	3890373	ITGB2	2.08662
4730328	-1.06042	8.00242	-4.97253	1.11e-05	0.000439181	3.23836	4730328	LOC100133899	-2.08554
5420377	1.05879	9.02053	4.27789	0.00010337	0.00197903	1.1267	5420377	LGALS3	2.08319
2120653	-1.05788	11.5026	-4.40249	6.97e-05	0.00148376	1.49776	2120653	RAXL1	-2.08187
4260162	-1.05787	10.5919	-4.81217	1.87e-05	0.000602412	2.74254	4260162	RBM3	-2.08186
4230575	-1.05787	7.54074	-5.13342	6.54e-06	0.000320666	3.73973	4230575	HS.564975	-2.08185
2480538	-1.05775	7.66237	-4.94749	1.2e-05	0.000461926	3.16067	2480538	LOC653075	-2.08169
7160682	-1.0577	7.79555	-4.74718	2.31e-05	0.000697065	2.54282	7160682	LOC653125	-2.08161
2630768	1.05411	8.67367	4.35384	8.14e-05	0.00165914	1.35242	2630768	LMNA	2.07644
6250082	-1.05377	8.69326	-4.50496	5.03e-05	0.00118981	1.80576	6250082	HECTD2	-2.07594
3390368	-1.05279	8.20861	-4.73231	2.42e-05	0.000721282	2.49724	3390368	PDP2	-2.07453
1980594	1.05091	11.604	4.58606	3.88e-05	0.000985625	2.05119	1980594	FTHL8	2.07183
2750743	-1.05048	7.48488	-4.90812	1.37e-05	0.00050248	3.0387	2750743	LOC643356	-2.07121
510242	-1.04913	12.0584	-5.54471	1.68e-06	0.000132435	5.03512	510242	KIAA0408	-2.06928
2320576	1.04889	7.33397	7.84836	7.82e-10	9.47e-07	12.3385	2320576	RBM47	2.06893
1570484	1.04843	10.3377	4.29394	9.83e-05	0.00190239	1.17428	1570484	ATF5	2.06828
3190133	1.04835	12.6134	6.73562	3.12e-08	9.83e-06	8.83159	3190133	FTHL12	2.06816
4490500	1.04767	7.88395	5.54475	1.68e-06	0.000132435	5.03525	4490500	ITGAX	2.06718
5570070	-1.04763	11.5583	-4.43983	6.19e-05	0.00137157	1.60971	5570070	PLA2G2D	-2.06714
4050039	-1.0469	9.32124	-4.69204	2.76e-05	0.000789656	2.37402	4050039	FCGR3A	-2.06608
7050358	-1.04676	9.09973	-3.63476	0.000738721	0.00794773	-0.715273	7050358	LOC644634	-2.06589
3450474	-1.04654	7.91468	-5.3339	3.38e-06	0.000209803	4.36902	3450474	LOC100131644	-2.06556
5890594	-1.04565	7.52253	-6.0521	3.08e-07	4.46e-05	6.6499	5890594	HS.209244	-2.0643
780204	-1.04421	11.3374	-4.96272	1.15e-05	0.000447489	3.20792	780204	ZNF669	-2.06223
5080541	-1.04373	7.50815	-5.06619	8.16e-06	0.000367121	3.52979	5080541	LOC390424	-2.06155
3360026	-1.04325	8.4213	-4.74099	2.36e-05	0.000707996	2.52385	3360026	PLXNA4	-2.06087
1410768	-1.04281	11.8399	-4.67922	2.88e-05	0.000808335	2.33483	1410768	ICA1	-2.06023
4260044	1.04065	11.9235	4.41541	6.69e-05	0.0014434	1.53648	4260044	SQSTM1	2.05716
6180446	1.04059	11.4603	4.23873	0.000116892	0.00215915	1.01092	6180446	PRDX1	2.05707
4220044	1.04006	8.15988	6.77117	2.77e-08	9.1e-06	8.9448	4220044	SLC15A3	2.05632
1010450	-1.03964	8.06518	-4.43834	6.22e-05	0.00137563	1.60523	1010450	RNY1	-2.05571
430437	-1.03931	7.99528	-4.70157	2.68e-05	0.000775135	2.40314	430437	HN1L	-2.05525
1660484	1.03783	7.78709	4.95401	1.18e-05	0.000455149	3.18089	1660484	VMO1	2.05314
270615	1.03703	7.32542	7.69131	1.31e-09	1.29e-06	11.8494	270615	ABCC3	2.052
3060524	-1.03612	8.80975	-4.98029	1.08e-05	0.000430708	3.26247	3060524	LOC153561	-2.05071
3850189	-1.0355	7.78428	-5.00643	9.93e-06	0.00041211	3.3437	3850189	RNU4-2	-2.04983
630332	-1.03426	11.3288	-5.11904	6.86e-06	0.000328963	3.69478	630332	ZNF773	-2.04806
6250280	1.0334	10.986	5.56999	1.54e-06	0.000125318	5.11525	6250280	PRDX1	2.04684
4220164	-1.0333	7.83468	-4.52833	4.67e-05	0.00112675	1.87633	4220164	LOC642321	-2.0467
4150291	-1.03253	7.69631	-4.86776	1.56e-05	0.000542722	2.91394	4150291	LOC643466	-2.04561
160093	-1.03241	7.19602	-4.9642	1.14e-05	0.00044607	3.21251	160093	LOC651483	-2.04543
840605	-1.03124	8.10753	-4.3312	8.74e-05	0.00173783	1.28498	840605	GAFA3	-2.04378
6860377	1.03065	8.49635	4.49326	5.22e-05	0.00122346	1.77046	6860377	DUSP1	2.04295
5220056	-1.03061	8.1853	-4.83215	1.75e-05	0.000581526	2.80408	5220056	LOC645534	-2.04288
840551	-1.03004	11.589	-4.54978	4.36e-05	0.00106616	1.94122	840551	CEP27	-2.04208
6270100	1.02973	11.3129	4.04637	0.000212654	0.00331043	0.448397	6270100	LAMP1	2.04164
2970220	-1.028	7.75199	-5.10211	7.25e-06	0.000340326	3.6419	2970220	LOC648509	-2.0392
3890674	-1.02769	7.97002	-4.75138	2.28e-05	0.000689857	2.5557	3890674	ZNF790	-2.03876
2490717	-1.02625	7.71088	-5.0341	9.07e-06	0.000391063	3.42979	2490717	HS.538535	-2.03673
7550484	1.0251	10.2582	5.26352	4.26e-06	0.000241588	4.1476	7550484	SRGN	2.03511
4560129	1.025	7.53343	4.09664	0.000182035	0.00296736	0.59436	4560129	LGMN	2.03496
3930671	-1.02485	12.2911	-4.88531	1.47e-05	0.000525294	2.96815	3930671	C6ORF170	-2.03475
1070544	1.02326	9.09684	6.7655	2.83e-08	9.14e-06	8.92672	1070544	EFHD2	2.03251
730286	1.02302	8.18606	5.38962	2.81e-06	0.000184638	4.54469	730286	TXNRD1	2.03216
4040113	-1.0207	8.28544	-4.49653	5.17e-05	0.00121534	1.78033	4040113	LOC643272	-2.0289
1770288	-1.02005	7.94813	-4.46029	5.8e-05	0.00131485	1.67119	1770288	HS.412918	-2.02799
3390349	-1.01925	8.28437	-4.88235	1.49e-05	0.000528271	2.95902	3390349	LOC100131850	-2.02687
3310538	1.0191	7.06482	6.12697	2.4e-07	3.85e-05	6.88894	3310538	CD36	2.02666
1660427	-1.01594	7.8842	-4.44028	6.19e-05	0.00137023	1.61108	1660427	LOC729173	-2.02222
2030324	1.0159	9.27503	4.46033	5.8e-05	0.00131485	1.67131	2030324	SGK1	2.02216
2810010	1.01511	10.2212	2.83056	0.00703957	0.0397387	-2.7844	2810010	CCL3L3	2.02106
6180070	1.015	11.8958	7.05905	1.06e-08	4.73e-06	9.85944	6180070	FTHL11	2.02091
3170338	-1.0128	7.46959	-5.11557	6.94e-06	0.000331052	3.68395	3170338	LOC100134073	-2.01783
830356	-1.01257	11.5688	-4.23891	0.000116826	0.00215915	1.01145	830356	SLC4A5	-2.01751
1510463	-1.01236	7.65918	-4.88663	1.47e-05	0.000523896	2.97223	1510463	KIAA1751	-2.01721
1430187	1.01235	11.2431	4.49153	5.25e-05	0.00122939	1.76525	1430187	CSTB	2.0172
6560152	-1.01216	7.84936	-4.38358	7.4e-05	0.00155231	1.44122	6560152	PPP2R3A	-2.01693
6590338	-1.00756	8.26926	-4.07668	0.00019364	0.00310596	0.536324	6590338	LOC401623	-2.01051
7050131	1.00684	9.54638	5.46934	2.15e-06	0.000155785	4.79653	7050131	ATP6V1A	2.00951
6060577	-1.00625	12.2215	-4.30793	9.4e-05	0.00183973	1.21582	6060577	FAM40B	-2.00868
7040228	-1.00607	8.10404	-4.90025	1.4e-05	0.000509541	3.01437	7040228	LOC100130921	-2.00843
2100546	-1.00468	7.93721	-4.28154	0.00010219	0.00195976	1.13752	2100546	ALDH8A1	-2.0065
5340349	-1.00414	9.34863	-3.56667	0.000902952	0.00918921	-0.901794	5340349	LOC728678	-2.00574
5080328	-1.00303	10.5973	-4.19777	0.00013288	0.00236743	0.890262	5080328	DOPEY2	-2.0042
2650465	-1.00251	7.68255	-4.7599	2.22e-05	0.000678171	2.58187	2650465	PTGR2	-2.00348
5390725	-1.0018	12.0916	-5.3966	2.74e-06	0.00018142	4.56674	5390725	SSTR2	-2.0025
3850202	1.00177	7.78442	5.2896	3.91e-06	0.000227368	4.22958	3850202	IGSF6	2.00245
5720039	1.00144	7.79646	3.74758	0.000527858	0.0062453	-0.402268	5720039	CXCL1	2.002
1450255	-0.999978	10.0576	-4.70711	2.63e-05	0.000763252	2.42009	1450255	COX19	-1.99997
3170037	-0.999819	8.20837	-5.44139	2.36e-06	0.000166504	4.70818	3170037	HS.582113	-1.99975
3370047	-0.999435	7.75951	-5.06739	8.13e-06	0.000366379	3.53353	3370047	C11ORF55	-1.99922
4050202	0.998785	7.87895	5.43657	2.4e-06	0.00016832	4.69294	4050202	CLEC4A	1.99832
3170273	0.996021	7.10849	7.91136	6.37e-10	9.31e-07	12.5341	3170273	FER1L3	1.99449
5860152	0.993469	10.7818	4.74996	2.29e-05	0.000691685	2.55137	5860152	CD44	1.99097
2140347	-0.992955	7.57368	-4.83105	1.76e-05	0.000582096	2.80068	2140347	C9ORF106	-1.99026
4640653	-0.992337	7.73817	-4.64451	3.22e-05	0.00087083	2.22896	4640653	HS.541600	-1.98941
5690408	-0.991935	7.82774	-4.27465	0.000104427	0.00199201	1.11711	5690408	IRX3	-1.98885
3850440	0.989549	8.04113	5.24738	4.49e-06	0.000248658	4.09689	3850440	FCER1G	1.98556
4210156	-0.989029	8.03953	-4.57004	4.09e-05	0.00101921	2.00259	4210156	LOC729417	-1.98485
840484	-0.988123	7.66094	-4.82602	1.79e-05	0.000588272	2.78519	840484	TTC8	-1.9836
5080725	-0.987947	7.70652	-4.47067	5.61e-05	0.00128443	1.70244	5080725	LOC645431	-1.98336
620468	-0.987241	7.79144	-4.23416	0.000118578	0.00218516	0.997436	620468	LOC728393	-1.98239
110445	0.98578	7.85328	7.77306	1e-09	1.07e-06	12.1043	110445	NUMB	1.98038
6350161	0.98373	11.9035	5.73484	8.9e-07	8.56e-05	5.63875	6350161	LCP1	1.97757
830608	-0.983226	8.99944	-3.80658	0.000442055	0.0055	-0.236718	830608	PSMC1	-1.97688
1570719	-0.983188	7.55193	-4.88219	1.49e-05	0.000528271	2.95851	1570719	ZDHHC8P	-1.97683
4670593	-0.980638	10.011	-3.65875	0.000688004	0.0075653	-0.649107	4670593	LOC100130764	-1.97334
5870189	-0.980524	11.1976	-4.53703	4.54e-05	0.00110313	1.90266	5870189	PPM1K	-1.97318
4200450	0.980322	8.35019	6.05062	3.09e-07	4.46e-05	6.64518	4200450	G6PD	1.97291
4730634	0.980038	7.77307	5.04944	8.62e-06	0.000379554	3.47758	4730634	SLC31A2	1.97252
2140288	0.979693	7.34615	5.79512	7.27e-07	7.59e-05	5.83056	2140288	FLJ22662	1.97205
4060358	0.978515	8.78318	5.0103	9.8e-06	0.000409013	3.35575	4060358	ABCA1	1.97044
7610128	-0.978326	7.54407	-5.455	2.26e-06	0.000160712	4.7512	7610128	ANKRD38	-1.97018
4120722	-0.976093	9.19107	-4.7611	2.21e-05	0.000676281	2.58553	4120722	NOL8	-1.96713
870128	-0.975478	8.22546	-5.45174	2.28e-06	0.000162219	4.74088	870128	ZKSCAN1	-1.96629
6560349	-0.974085	7.55861	-4.63232	3.35e-05	0.000894818	2.19183	6560349	LOC653641	-1.9644
50075	-0.972404	11.7096	-3.73971	0.000540457	0.00633513	-0.424263	50075	LOC100128274	-1.96211
1660296	0.971145	8.5833	5.52859	1.77e-06	0.00013609	4.98405	1660296	ID2	1.9604
6350241	-0.971039	7.7836	-4.43831	6.22e-05	0.00137563	1.60515	6350241	LOC100132167	-1.96025
360500	0.970555	9.52501	5.27447	4.11e-06	0.000235544	4.18202	360500	SRGN	1.95959
430113	-0.969585	7.33951	-4.7149	2.56e-05	0.000749808	2.44394	430113	LOC731074	-1.95828
2030433	-0.969364	11.4419	-4.89906	1.41e-05	0.000510353	3.01067	2030433	HSCB	-1.95798
3450072	0.968164	9.73481	5.86062	5.84e-07	6.53e-05	6.03917	3450072	CLIC1	1.95635
2510224	0.967051	7.17074	8.57013	7.55e-11	2.97e-07	14.5532	2510224	ANKRD57	1.95484
1770148	-0.966145	8.43365	-5.10634	7.15e-06	0.00033751	3.65509	1770148	FLJ20444	-1.95361
5890451	0.965475	7.37462	6.94603	1.55e-08	6.09e-06	9.50085	5890451	CTNNA1	1.95271
3940593	-0.963867	11.742	-4.80657	1.91e-05	0.000609651	2.7253	3940593	MFSD11	-1.95053
4810050	-0.963115	7.7221	-4.92561	1.29e-05	0.000485875	3.09287	4810050	LOC645558	-1.94951
3840564	0.961664	7.36055	5.33215	3.4e-06	0.000209916	4.36352	3840564	MS4A7	1.94755
5810095	0.960807	9.09882	2.88821	0.0060454	0.0357002	-2.64686	5810095	SERPINB2	1.9464
4010364	-0.960806	7.51241	-5.71877	9.39e-07	8.9e-05	5.58763	4010364	LOC100134563	-1.9464
6380148	-0.960448	8.07501	-4.84502	1.68e-05	0.000567653	2.84377	6380148	FAM104B	-1.94591
2750128	0.958694	7.17309	8.14722	2.95e-10	6.52e-07	13.2625	2750128	SLC7A11	1.94355
1110291	-0.958681	7.55178	-4.98321	1.07e-05	0.000429868	3.27152	1110291	LINGO2	-1.94353
610370	-0.957965	7.60128	-5.50451	1.92e-06	0.000144374	4.9078	610370	DDX12	-1.94257
2230376	-0.956768	11.1868	-4.64113	3.25e-05	0.000877366	2.21864	2230376	C4ORF34	-1.94096
7050575	0.955113	7.36401	5.76117	8.15e-07	8.07e-05	5.7225	7050575	PPAP2B	1.93873
620369	-0.954094	9.45444	-4.12645	0.000165951	0.00277748	0.681274	620369	PPP2R2B	-1.93736
3120338	-0.953204	7.8147	-4.86317	1.58e-05	0.000546823	2.89978	3120338	C17ORF41	-1.93617
1070647	-0.950812	7.64805	-4.63276	3.34e-05	0.00089415	2.19317	1070647	LOC643700	-1.93296
3610228	0.950097	8.31584	5.82529	6.58e-07	7.05e-05	5.92664	3610228	PEA15	1.932
5050753	-0.950003	12.1452	-4.41045	6.8e-05	0.0014579	1.52161	5050753	EIF2AK4	-1.93188
650040	-0.949905	9.206	-4.44896	6.02e-05	0.00134493	1.63713	650040	PILRA	-1.93175
1690187	-0.949181	7.35361	-5.57555	1.51e-06	0.000124295	5.13287	1690187	AMAC1	-1.93078
6510367	0.948802	10.9533	4.34481	8.37e-05	0.00169186	1.32552	6510367	JUN	1.93027
5670465	0.947812	8.50587	5.00317	1e-05	0.00041466	3.33355	5670465	ADM	1.92895
1470215	0.947569	7.55384	6.76159	2.86e-08	9.2e-06	8.91427	1470215	MAP3K8	1.92862
3800670	-0.946262	7.53632	-4.687	2.81e-05	0.000798742	2.35861	3800670	PXMP4	-1.92687
1050477	-0.94578	11.9124	-4.71587	2.56e-05	0.000748399	2.44689	1050477	LOC644852	-1.92623
3710521	-0.944807	11.9715	-4.2411	0.000116027	0.00215068	1.01792	3710521	VPS41	-1.92493
3850008	-0.943194	8.23715	-5.2426	4.57e-06	0.00025133	4.08188	3850008	LOC654189	-1.92278
360475	0.942727	7.4869	6.71611	3.33e-08	1.04e-05	8.76943	360475	PLAUR	1.92216
7550408	-0.942265	7.94419	-4.85516	1.63e-05	0.000556398	2.87504	7550408	CRYBA2	-1.92154
2230504	-0.941256	7.34192	-4.98215	1.07e-05	0.000430149	3.26824	2230504	LOC642909	-1.9202
7610541	-0.940552	7.48738	-4.87249	1.54e-05	0.000537596	2.92855	7610541	LOC100134396	-1.91926
6590201	0.940103	11.6525	6.31675	1.27e-07	2.44e-05	7.49508	6590201	ATP6AP1	1.91867
6840184	0.939043	7.74157	7.09465	9.43e-09	4.5e-06	9.97224	6840184	GRN	1.91726
5960196	-0.93898	7.46753	-5.02961	9.2e-06	0.000394101	3.41582	5960196	MOGAT1	-1.91717
6520215	0.938622	10.7943	3.96917	0.000269629	0.0039088	0.225787	6520215	ANXA1	1.9167
2000364	-0.93526	10.11	-4.81208	1.87e-05	0.000602412	2.74226	2000364	TMEM156	-1.91224
5130593	-0.934589	7.46449	-5.92898	4.65e-07	5.66e-05	6.25709	5130593	CAMK2B	-1.91135
1010546	0.934539	8.78726	2.72166	0.00934357	0.048357	-3.03902	1010546	LOC649143	1.91128
2100164	-0.933679	7.73685	-4.96611	1.13e-05	0.000444771	3.21843	2100164	HS.580058	-1.91014
5670424	0.93317	8.36315	4.48104	5.43e-05	0.00125899	1.73363	5670424	GNA15	1.90947
5050072	-0.932795	7.39824	-4.75511	2.25e-05	0.000686399	2.56717	5050072	RPL10L	-1.90897
7040433	-0.931903	7.93159	-5.1222	6.79e-06	0.000327221	3.70466	7040433	L2HGDH	-1.90779
4260110	-0.931795	7.83168	-5.0573	8.4e-06	0.000373044	3.50208	4260110	LOC645367	-1.90765
830553	0.930071	9.72212	5.01702	9.59e-06	0.000401887	3.37665	830553	NPTN	1.90537
1940152	-0.930022	9.99991	-4.25774	0.000110123	0.0020722	1.06709	1940152	LOC100129539	-1.9053
7150711	-0.929428	11.7856	-4.11851	0.000170095	0.00282879	0.658098	7150711	ZNF223	-1.90452
780326	-0.928593	7.53775	-4.77963	2.08e-05	0.000649005	2.64245	780326	HS.572102	-1.90342
2450131	0.928315	8.92889	4.99205	1.04e-05	0.000424192	3.299	2450131	ZMIZ1	1.90305
780465	0.928158	8.93962	3.9792	0.000261466	0.00383265	0.254599	780465	SLC11A1	1.90285
4150369	0.927917	7.60839	6.5388	6.03e-08	1.4e-05	8.20405	4150369	GK	1.90253
7570292	0.9277	7.78425	5.386	2.84e-06	0.000186344	4.53329	7570292	IL3RA	1.90224
4860280	-0.927115	8.81311	-5.16302	5.94e-06	0.000301467	3.83234	4860280	HS.37648	-1.90147
7510102	-0.926391	7.76203	-4.12491	0.000166744	0.00278482	0.676797	7510102	LOC727948	-1.90052
1470220	-0.926287	7.99763	-4.57848	3.98e-05	0.00100366	2.02819	1470220	LOC100128908	-1.90038
150468	-0.925991	7.81778	-4.55688	4.26e-05	0.0010509	1.96272	150468	LOC100132428	-1.89999
5260575	-0.925086	11.903	-4.35694	8.06e-05	0.00164866	1.36166	5260575	DENR	-1.8988
3930367	0.924852	7.39403	8.02195	4.44e-10	7.89e-07	12.8763	3930367	DAB2	1.89849
7560278	-0.924693	8.17111	-4.38467	7.38e-05	0.00154908	1.44446	7560278	LOC648705	-1.89828
7330209	-0.923795	8.25976	-4.21906	0.000124321	0.00225752	0.952916	7330209	LOC572558	-1.8971
7510524	-0.923433	8.6848	-5.12618	6.7e-06	0.000324863	3.71708	7510524	CNGB1	-1.89662
4890598	-0.922899	7.69255	-4.29238	9.88e-05	0.00191018	1.16966	4890598	BRSK1	-1.89592
3370594	0.922405	7.11475	7.49085	2.53e-09	1.86e-06	11.2218	3370594	LILRA2	1.89527
4480072	-0.92182	7.79634	-4.78956	2.01e-05	0.000633741	2.67299	4480072	LOC728640	-1.8945
1500189	0.921575	11.2941	6.23665	1.66e-07	2.98e-05	7.23921	1500189	CD81	1.89418
580553	-0.920555	12.0898	-4.10398	0.000177936	0.00292012	0.615754	580553	LOC400446	-1.89284
6980070	-0.920226	7.57799	-5.0017	1.01e-05	0.000416295	3.32899	6980070	TOP	-1.89241
770072	-0.919449	7.82965	-4.65798	3.08e-05	0.000849438	2.27003	770072	LOC648907	-1.89139
5890376	-0.918787	7.91595	-4.19439	0.000134291	0.00238807	0.880324	5890376	LOC643318	-1.89053
1710546	-0.918142	8.83292	-4.9096	1.36e-05	0.000502336	3.04331	1710546	CHST12	-1.88968
940500	-0.918125	9.30444	-3.84161	0.000397654	0.00511064	-0.137828	940500	CLDN14	-1.88966
360132	0.917261	8.16976	4.47854	5.48e-05	0.00126558	1.72612	360132	LHFPL2	1.88853
5690400	-0.917241	11.9234	-4.32323	8.96e-05	0.00177096	1.26127	5690400	GSTTP2	-1.8885
6400241	-0.916969	7.56953	-4.86622	1.57e-05	0.000543022	2.90917	6400241	LOC399937	-1.88814
2230161	0.916151	8.8867	4.85391	1.63e-05	0.000557146	2.87117	2230161	RTN4	1.88707
6100086	-0.915753	7.49508	-4.22699	0.000121271	0.00221919	0.976301	6100086	OR4N2	-1.88655
4280008	-0.915502	7.46868	-4.65864	3.07e-05	0.000848128	2.27204	4280008	ID2B	-1.88623
450553	0.915308	10.0399	4.90518	1.38e-05	0.000504711	3.0296	450553	AHNAK	1.88597
2340673	0.914817	7.58099	7.08294	9.8e-09	4.58e-06	9.93515	2340673	PTPRE	1.88533
4060142	-0.914367	7.39089	-5.16795	5.84e-06	0.000298568	3.84779	4060142	PRAMEF4	-1.88474
1170348	-0.913279	8.18259	-4.38481	7.38e-05	0.00154908	1.44488	1170348	LOC729142	-1.88332
3360634	0.912742	7.68097	5.71907	9.38e-07	8.9e-05	5.5886	3360634	SNX10	1.88262
6040324	0.91248	7.71181	5.20094	5.24e-06	0.000277065	3.95117	6040324	SDCBP	1.88228
2940450	-0.911748	12.4481	-5.36192	3.08e-06	0.000196907	4.45733	2940450	MYO3B	-1.88132
7380626	0.910228	7.20103	8.04023	4.18e-10	7.89e-07	12.9328	7380626	FLJ20273	1.87934
70669	-0.909134	7.38629	-3.74354	0.000534289	0.00629145	-0.41356	70669	MIR1224	-1.87792
3800047	0.908494	7.9763	4.98279	1.07e-05	0.000430094	3.27022	3800047	AIF1	1.87708
1940402	-0.908229	11.4861	-3.99247	0.00025103	0.00371907	0.29278	1940402	PLIN5	-1.87674
6620717	-0.907404	7.90372	-4.65642	3.1e-05	0.000850761	2.26526	6620717	LOC100131165	-1.87567
3190274	-0.906671	10.74	-4.46295	5.75e-05	0.00130871	1.6792	3190274	LLPH	-1.87471
5260288	0.906032	8.17701	6.04648	3.14e-07	4.49e-05	6.63194	5260288	DUSP6	1.87388
5360376	0.905884	10.6861	4.29165	9.9e-05	0.00191145	1.16749	5360376	LAPTM5	1.87369
6900139	-0.904711	7.65101	-4.68045	2.87e-05	0.000806084	2.3386	6900139	LOC390876	-1.87217
2480424	0.904525	8.8025	5.19959	5.26e-06	0.000277993	3.94692	2480424	PLCG2	1.87193
6330593	-0.903763	7.34789	-4.42086	6.58e-05	0.00142653	1.5528	6330593	PTH1R	-1.87094
5890564	-0.903695	8.27228	-4.54384	4.44e-05	0.00108272	1.92323	5890564	ANKDD1A	-1.87085
3290685	0.903522	8.29776	5.38833	2.82e-06	0.00018517	4.54063	3290685	DPYSL2	1.87063
2480092	0.903107	7.7951	4.20089	0.00013159	0.00235332	0.899445	2480092	CCL22	1.87009
2260349	-0.902985	7.70449	-4.14372	0.000157272	0.00266718	0.731766	2260349	MIR1974	-1.86993
110427	-0.900988	8.28421	-5.23957	4.61e-06	0.000253287	4.07235	110427	TCEA1	-1.86734
6660601	0.90064	7.92027	4.43623	6.27e-05	0.00138171	1.5989	6660601	HMOX1	1.86689
6020561	-0.899739	7.92639	-4.8138	1.86e-05	0.000600591	2.74755	6020561	LOC642299	-1.86573
110296	-0.897332	7.43491	-4.9311	1.27e-05	0.000479527	3.10989	110296	LOC339809	-1.86262
5670753	-0.895832	7.7514	-5.48636	2.04e-06	0.000149308	4.85038	5670753	RNU1F1	-1.86068
830703	-0.895157	7.55488	-4.4028	6.97e-05	0.00148297	1.49869	830703	LOC400129	-1.85981
3940671	-0.89455	7.75526	-4.84852	1.66e-05	0.000563281	2.85457	3940671	LOC645963	-1.85903
4490113	-0.893569	7.43034	-4.68244	2.85e-05	0.000803638	2.34468	4490113	LOC649159	-1.85777
4590093	-0.89245	7.33649	-4.6245	3.43e-05	0.000912554	2.16801	4590093	HS.540335	-1.85633
150072	0.892255	9.09048	4.64069	3.26e-05	0.000878103	2.2173	150072	IRF8	1.85607
1450193	0.891771	8.43594	3.83921	0.000400562	0.00513038	-0.144637	1450193	LGALS1	1.85545
1260148	-0.891583	8.22623	-4.66447	3.02e-05	0.000837098	2.28981	1260148	LOC646316	-1.85521
7330348	-0.890818	7.43986	-4.91617	1.33e-05	0.000496336	3.06364	7330348	LOC100128747	-1.85423
1440280	-0.889796	7.59399	-4.98325	1.07e-05	0.000429868	3.27165	1440280	LOC653545	-1.85291
2810156	0.888589	9.56801	4.51772	4.83e-05	0.00115499	1.84429	2810156	IGF2R	1.85136
5960411	-0.888105	12.1015	-4.46133	5.78e-05	0.00131352	1.67431	5960411	BCYRN1	-1.85074
2470722	-0.887675	11.5531	-4.40843	6.84e-05	0.00146463	1.51555	2470722	TDRD1	-1.85019
670086	0.887611	7.27458	7.15436	7.73e-09	3.97e-06	10.1613	670086	MXD1	1.85011
290520	-0.887468	7.66767	-5.07545	7.92e-06	0.000359141	3.55867	290520	TMPRSS7	-1.84993
6560196	-0.887324	7.51066	-4.93194	1.27e-05	0.000478606	3.11247	6560196	HS.537387	-1.84974
1740767	-0.886668	12.1194	-4.4765	5.51e-05	0.0012686	1.71998	1740767	C11ORF63	-1.8489
3370128	-0.886665	11.9537	-4.50155	5.09e-05	0.00120043	1.79547	3370128	TNFSF15	-1.8489
2340703	-0.88605	7.84122	-5.4651	2.18e-06	0.000157068	4.78312	2340703	LOC100133372	-1.84811
2350445	-0.886	7.41689	-4.17213	0.000143954	0.00250981	0.814965	2350445	GP6	-1.84805
2900328	-0.885578	12.0224	-4.01113	0.000237039	0.00357572	0.346553	2900328	PTPLAD2	-1.8475
2510221	-0.885228	7.55711	-4.64561	3.21e-05	0.000868757	2.23231	2510221	DKFZP686J0529	-1.84706
4150685	-0.884748	8.23345	-5.84795	6.1e-07	6.74e-05	5.99881	4150685	LOC100134711	-1.84644
4260414	0.884723	10.1143	4.63769	3.29e-05	0.000883952	2.20817	4260414	H2AFY	1.84641
540086	-0.884213	7.37486	-4.75156	2.28e-05	0.000689857	2.55628	540086	LOC285768	-1.84576
1430484	-0.8835	7.74718	-4.99946	1.02e-05	0.000417897	3.32202	1430484	C21ORF81	-1.84485
4010537	-0.883411	7.23622	-4.44364	6.12e-05	0.00135838	1.62115	4010537	MGC26647	-1.84473
3180730	-0.882832	7.39929	-4.23604	0.000117881	0.00217402	1.00299	3180730	GRM3	-1.84399
4210594	-0.882006	7.55048	-5.25683	4.36e-06	0.000244337	4.12658	4210594	HS.545044	-1.84294
130674	-0.881711	11.9322	-4.34441	8.38e-05	0.00169257	1.32432	130674	CSF2RA	-1.84256
670082	0.881694	8.09776	6.61028	4.75e-08	1.25e-05	8.43208	670082	GNA12	1.84254
6660382	0.880966	9.68187	5.11103	7.04e-06	0.000333682	3.66974	6660382	CDKN1A	1.84161
3400767	-0.88004	7.55529	-4.3347	8.64e-05	0.00172749	1.29541	3400767	FAM7A3	-1.84043
1410209	0.879155	8.16111	3.87657	0.000357659	0.00475504	-0.0387209	1410209	SGK1	1.8393
6860279	-0.878371	7.34127	-3.58772	0.000848748	0.00877759	-0.844311	6860279	HS.581935	-1.8383
580187	-0.877275	7.45864	-4.856	1.62e-05	0.000555281	2.87764	580187	PDE8B	-1.8369
4480750	-0.876542	11.7401	-4.33487	8.64e-05	0.0017273	1.29591	4480750	LOC100134053	-1.83597
520703	-0.876379	7.9151	-4.30776	9.41e-05	0.00183973	1.21531	520703	LOC644436	-1.83576
6380441	0.875705	11.9381	3.60582	0.000804672	0.00845505	-0.794768	6380441	ENO1	1.8349
7510543	-0.875586	7.37258	-4.80673	1.9e-05	0.000609651	2.72579	7510543	C14ORF119	-1.83475
620300	0.875184	11.3913	6.09749	2.65e-07	4.06e-05	6.79481	620300	LASP1	1.83424
4230619	0.87476	7.89546	6.96271	1.46e-08	5.86e-06	9.55379	4230619	GCA	1.8337
5360707	-0.873869	11.7359	-4.30703	9.43e-05	0.00184214	1.21315	5360707	ZNF557	-1.83257
7050021	0.873289	9.54284	2.95326	0.00508161	0.0315926	-2.48949	7050021	PRKAR1A	1.83183
7380494	-0.873013	7.59207	-4.58903	3.85e-05	0.000979891	2.06023	7380494	LOC100132153	-1.83148
3930746	-0.872559	12.3663	-4.45195	5.96e-05	0.0013379	1.64611	3930746	LOC100134868	-1.83091
780050	0.871084	7.50096	6.29508	1.36e-07	2.56e-05	7.42584	780050	RAP2A	1.82904
5900176	-0.870676	7.78572	-4.68194	2.85e-05	0.000804128	2.34316	5900176	ZNF716	-1.82852
5910524	-0.869878	7.90026	-4.42405	6.51e-05	0.00141687	1.56236	5910524	TPM4	-1.82751
1850474	-0.869845	7.63557	-5.84564	6.14e-07	6.77e-05	5.99146	1850474	HS.146949	-1.82747
7200687	-0.86969	7.40026	-5.26962	4.18e-06	0.000238361	4.16677	7200687	LOC653629	-1.82727
6770075	-0.869297	7.4115	-5.38028	2.9e-06	0.000188898	4.51524	6770075	LOC646119	-1.82677
7550487	-0.869162	11.925	-4.25587	0.000110774	0.00207996	1.06154	7550487	LOC730993	-1.8266
1470128	-0.869049	7.28997	-4.95214	1.19e-05	0.000457152	3.17508	1470128	CCRL1	-1.82646
5890431	-0.868911	7.43908	-4.77053	2.14e-05	0.000663225	2.61451	5890431	LOC100130513	-1.82628
1440730	-0.868329	7.69273	-4.39908	7.05e-05	0.0014934	1.48757	1440730	SNORA29	-1.82555
6650035	-0.867943	8.48454	-5.35875	3.11e-06	0.000197943	4.44734	6650035	LOC338758	-1.82506
5720491	-0.867916	7.62903	-4.89276	1.44e-05	0.000518083	2.99119	5720491	LOC728640	-1.82502
4280017	0.867825	6.98344	7.49706	2.48e-09	1.86e-06	11.2413	4280017	FOS	1.82491
240112	-0.867744	7.34292	-4.34324	8.41e-05	0.00169488	1.32082	240112	LOC649030	-1.82481
3420291	-0.867704	7.32256	-5.22837	4.79e-06	0.000259189	4.03721	3420291	VSIG8	-1.82476
6960653	-0.866302	7.25871	-4.48871	5.3e-05	0.00123826	1.75676	6960653	SPANXA2	-1.82298
3170601	0.865254	8.32071	3.41966	0.00138494	0.0124455	-1.29801	3170601	CLEC12A	1.82166
4230577	-0.864985	7.85413	-4.38337	7.41e-05	0.00155252	1.44058	4230577	ENHO	-1.82132
7200041	0.864823	8.83926	4.95139	1.19e-05	0.00045719	3.17277	7200041	PPT1	1.82112
2060446	-0.864641	7.48527	-4.55335	4.31e-05	0.00105733	1.95203	2060446	FKSG83	-1.82089
1470520	0.864578	7.81763	5.42648	2.48e-06	0.000171508	4.66107	1470520	CMTM6	1.82081
2630347	-0.864538	10.586	-4.61697	3.52e-05	0.000924487	2.14512	2630347	LOC100134364	-1.82076
510114	-0.863312	9.41334	-5.45667	2.25e-06	0.000160213	4.75648	510114	CCNB1IP1	-1.81921
4150047	-0.86302	9.19575	-3.00456	0.00442497	0.0287319	-2.36376	4150047	LOC727962	-1.81884
7040707	0.859396	7.42163	8.13845	3.04e-10	6.52e-07	13.2355	7040707	KIF1B	1.81428
6350112	-0.859332	7.51249	-4.67177	2.95e-05	0.000823578	2.31209	6350112	PRRT2	-1.8142
7510019	-0.859063	7.69547	-6.53902	6.03e-08	1.4e-05	8.20473	7510019	FOXP1	-1.81386
5890131	0.858193	10.0656	4.40308	6.96e-05	0.00148241	1.49953	5890131	PDXK	1.81277
5220189	0.856785	8.08262	7.97336	5.2e-10	8.47e-07	12.7261	5220189	PIK3AP1	1.811
1940021	0.856765	7.52977	5.02454	9.36e-06	0.000397398	3.40004	1940021	GRN	1.81097
60397	-0.856698	7.71343	-4.74017	2.36e-05	0.000708519	2.52135	60397	TRK1	-1.81089
20593	0.856476	7.51767	4.75192	2.27e-05	0.000689857	2.55737	20593	CD163	1.81061
4290382	-0.856297	8.99109	-4.837	1.73e-05	0.00057647	2.81904	4290382	TMEM131	-1.81039
5080131	0.855371	7.36355	4.60673	3.63e-05	0.000943491	2.11396	5080131	MGST1	1.80922
2760435	-0.85464	7.15677	-5.43338	2.43e-06	0.000169362	4.68287	2760435	LOC400464	-1.80831
540243	0.853782	7.19681	6.4356	8.52e-08	1.84e-05	7.87463	540243	NPL	1.80723
5270370	-0.852922	7.6186	-4.21165	0.000127237	0.00229371	0.931099	5270370	LOC644908	-1.80616
110400	-0.852729	7.39958	-5.32944	3.43e-06	0.000210233	4.35498	110400	LOC727832	-1.80591
830563	-0.852539	8.48122	-4.055	0.000207058	0.00325011	0.473422	830563	PDE9A	-1.80568
6940632	-0.852404	7.618	-4.96575	1.13e-05	0.000444922	3.21732	6940632	HS.278817	-1.80551
6330474	0.851877	8.65192	4.66324	3.03e-05	0.000838592	2.28607	6330474	CD151	1.80485
6860753	0.851543	10.1465	3.48512	0.00114588	0.0108933	-1.12271	6860753	TSPO	1.80443
6860717	-0.851085	7.27538	-3.9917	0.000251627	0.00372325	0.290552	6860717	HOXC4	-1.80386
4540274	-0.850696	7.44657	-3.93972	0.000295061	0.00416001	0.141348	4540274	HS.543759	-1.80337
6280458	0.849215	8.25212	5.18218	5.57e-06	0.000288699	3.89236	6280458	BCL6	1.80152
2750187	-0.849051	7.78547	-5.8006	7.14e-07	7.51e-05	5.84799	2750187	NEXN	-1.80132
7150148	-0.848509	7.32626	-4.18892	0.000136603	0.00242098	0.864262	7150148	LOC650137	-1.80064
6960022	-0.847523	7.57407	-3.31056	0.00189236	0.0155359	-1.58601	6960022	2015-09-05	-1.79941
3370369	-0.847054	7.29863	-4.48278	5.4e-05	0.00125445	1.7389	3370369	SPANXB1	-1.79882
4010014	-0.846641	12.4873	-5.11995	6.84e-06	0.000328315	3.69761	4010014	HS.580797	-1.79831
5560500	0.846078	7.31376	5.69875	1e-06	9.33e-05	5.52399	5560500	KCTD12	1.79761
5490202	0.846011	9.79626	3.80736	0.000441014	0.00549157	-0.234516	5490202	LOC646688	1.79752
4610414	-0.845467	12.7136	-4.45016	5.99e-05	0.00134104	1.64076	4610414	SYAP1	-1.79685
1660669	0.844355	7.92374	4.6471	3.19e-05	0.000866585	2.23685	1660669	FTHL16	1.79546
3460075	-0.843192	7.41915	-3.42903	0.00134802	0.0122142	-1.27303	3460075	CXORF18	-1.79401
460689	-0.842749	7.65758	-4.60855	3.61e-05	0.000940974	2.11949	460689	HS.384605	-1.79346
610152	0.842572	7.05759	8.44252	1.14e-10	3.91e-07	14.166	610152	DAB2	1.79324
1710070	0.842216	7.32674	7.00388	1.28e-08	5.28e-06	9.68449	1710070	ITGAM	1.7928
3420020	-0.842075	12.4494	-4.49502	5.2e-05	0.00121903	1.77577	3420020	SNAPC1	-1.79263
1440440	0.841713	8.72272	6.22318	1.74e-07	3.07e-05	7.1962	1440440	MAPKAPK3	1.79218
1450504	-0.841656	9.29004	-4.16037	0.000149327	0.00256655	0.780499	1450504	HS.436134	-1.79211
940274	0.839677	7.39259	6.59356	5.02e-08	1.28e-05	8.37875	940274	GK	1.78965
2370356	-0.839535	7.38792	-4.35189	8.19e-05	0.00166581	1.3466	2370356	LOC649896	-1.78947
840068	0.839447	7.44505	6.09264	2.69e-07	4.08e-05	6.77932	840068	C3AR1	1.78936
3450138	0.837717	7.96742	6.64313	4.25e-08	1.15e-05	8.53683	3450138	CTSC	1.78722
6400687	-0.83771	7.28185	-3.19642	0.00260995	0.0195172	-1.88148	6400687	MIR574	-1.78721
6200438	-0.836995	7.88721	-4.38466	7.38e-05	0.00154908	1.44444	6200438	LOC646034	-1.78633
990687	-0.836394	7.3164	-5.1305	6.61e-06	0.000321359	3.7306	990687	STOX2	-1.78558
7380706	0.836183	8.03418	4.61586	3.53e-05	0.000925702	2.14175	7380706	NINJ1	1.78532
2320452	-0.835241	7.3448	-5.16126	5.97e-06	0.000302564	3.82684	2320452	LOC284757	-1.78415
3710048	-0.835058	7.4328	-5.10486	7.19e-06	0.000338477	3.65048	3710048	LOC731895	-1.78393
7610138	0.834953	10.7586	3.48691	0.00113994	0.010855	-1.11789	7610138	DDX5	1.7838
2230632	-0.83467	7.49242	-4.65922	3.07e-05	0.000847755	2.27381	2230632	KLF17	-1.78345
4900070	0.834397	11.006	5.0035	1e-05	0.00041457	3.33459	4900070	GSTO1	1.78311
1340438	-0.834094	7.33073	-4.27628	0.000103892	0.001985	1.12196	1340438	LOC401525	-1.78274
6100673	0.834005	11.9488	4.04397	0.000214235	0.00332627	0.441447	6100673	TUBA1C	1.78263
4860541	-0.833772	7.5717	-5.05096	8.58e-06	0.000378366	3.48233	4860541	LOC91664	-1.78234
6960368	-0.833434	7.79532	-4.3484	8.28e-05	0.00167991	1.33622	6960368	LOC100134412	-1.78192
3850411	-0.833217	7.41669	-4.11187	0.000173635	0.00286547	0.638742	3850411	LOC653316	-1.78165
6580128	-0.832507	7.75886	-4.87376	1.53e-05	0.000536125	2.93248	6580128	LOC644353	-1.78078
2940435	0.830936	9.28473	4.32961	8.78e-05	0.00174289	1.28024	2940435	TFRC	1.77884
5820129	0.830428	10.5404	3.62989	0.000749445	0.00802836	-0.728675	5820129	PABPC1	1.77821
5130575	-0.830258	7.45318	-4.13274	0.000162739	0.00273632	0.699645	5130575	LOC339862	-1.778
6590445	0.829854	6.90297	6.95319	1.51e-08	5.99e-06	9.52357	6590445	RIN2	1.77751
60544	-0.829634	8.64327	-5.82581	6.57e-07	7.05e-05	5.92827	60544	NSUN5B	-1.77723
2760332	-0.82955	8.17339	-3.20879	0.00252126	0.0190928	-1.84977	2760332	SCARNA10	-1.77713
6280504	-0.829322	10.9458	-3.87538	0.000358951	0.00476626	-0.0420921	6280504	LOC100008589	-1.77685
290377	-0.82894	7.52314	-4.8826	1.49e-05	0.000528271	2.95979	290377	FOXD4	-1.77638
4880010	-0.828861	8.05796	-4.61579	3.53e-05	0.000925702	2.14153	4880010	ZBP1	-1.77628
2230445	-0.828627	7.47672	-4.12546	0.000166459	0.00278204	0.6784	2230445	LOC100131271	-1.77599
990358	0.828512	8.77567	4.44485	6.1e-05	0.00135618	1.6248	990358	LIMS1	1.77585
5390114	-0.828426	7.36518	-4.04652	0.000212555	0.00330999	0.448832	5390114	LOC150759	-1.77575
7150343	-0.828215	7.70107	-5.21118	5.06e-06	0.000271203	3.98328	7150343	LOC646476	-1.77549
2640086	0.82716	9.3295	4.02858	0.000224644	0.00343928	0.39693	2640086	C1ORF85	1.77419
5420592	0.826471	7.24469	6.92598	1.65e-08	6.3e-06	9.43714	5420592	SRC	1.77334
6400465	0.825871	8.72331	4.8521	1.64e-05	0.000559126	2.86561	6400465	PTPN6	1.7726
110164	-0.825869	7.73111	-3.51693	0.00104448	0.0101904	-1.03686	110164	LOC727924	-1.7726
1410408	0.824274	8.2178	5.50824	1.89e-06	0.00014385	4.91962	1410408	ARID5B	1.77064
2000050	-0.82407	7.41312	-4.3999	7.03e-05	0.00149327	1.49003	2000050	HS.444291	-1.77039
6220746	0.823744	7.35765	7.18973	6.87e-09	3.65e-06	10.2731	6220746	GLIPR1	1.76999
2060047	0.823324	9.0431	3.85887	0.000377402	0.00494316	-0.0889644	2060047	B4GALT5	1.76948
2100706	-0.823075	7.25167	-4.39812	7.07e-05	0.00149636	1.48469	2100706	SORCS1	-1.76917
730600	-0.822506	7.38872	-4.20872	0.00012841	0.00231037	0.922465	730600	DDX12	-1.76847
5670431	-0.822205	9.13302	-4.53976	4.5e-05	0.00109467	1.91091	5670431	LOC100128510	-1.76811
5820097	0.821841	10.0876	4.25719	0.000110315	0.00207415	1.06546	5820097	TMBIM1	1.76766
2030025	-0.821192	7.36543	-3.8085	0.000439503	0.00548143	-0.231311	2030025	LOC650137	-1.76687
7160398	-0.820356	7.38414	-4.52536	4.72e-05	0.00113287	1.86736	7160398	PRAMEF9	-1.76584
2260095	0.819637	10.8776	5.843	6.2e-07	6.78e-05	5.98305	2260095	EIF4G2	1.76496
6380093	0.819428	8.23421	3.83212	0.00040924	0.00520853	-0.164667	6380093	PLD3	1.76471
5550288	-0.818619	8.28499	-3.68521	0.000635978	0.00714167	-0.575912	5550288	AMY1B	-1.76372
610100	-0.818396	7.2464	-4.11341	0.000172807	0.00285658	0.643233	610100	HS.539159	-1.76344
610452	0.817841	9.2775	6.27943	1.44e-07	2.67e-05	7.37585	610452	ITGB1	1.76277
4760553	-0.816992	7.21415	-4.3966	7.11e-05	0.0015029	1.48015	4760553	ISL1	-1.76173
1070286	0.815323	8.80255	4.02354	0.000228153	0.00347497	0.382391	1070286	M6PR	1.75969
1820670	-0.814829	7.45742	-5.15137	6.17e-06	0.000308687	3.79589	1820670	LOC641978	-1.75909
540010	-0.814787	7.42014	-4.60125	3.7e-05	0.00095486	2.09731	540010	ZNF655	-1.75904
5360670	0.814391	7.56879	5.32977	3.42e-06	0.000210233	4.35602	5360670	PLAU	1.75856
6110037	0.814051	7.12743	5.08046	7.79e-06	0.000355357	3.57432	6110037	LILRA3	1.75814
5220754	0.812972	7.47425	9.07508	1.52e-11	1.02e-07	16.0658	5220754	ATG7	1.75683
5690494	-0.812873	7.74635	-5.25905	4.32e-06	0.000243957	4.13354	5690494	HS.550111	-1.75671
1500010	-0.812397	7.42053	-4.50867	4.97e-05	0.00117994	1.81695	1500010	CDC20	-1.75613
1400026	-0.811573	10.7565	-3.81866	0.00042623	0.00536547	-0.202669	1400026	CTGLF7	-1.75512
5050162	0.811411	9.92774	3.84103	0.000398357	0.00511446	-0.139479	5050162	CD83	1.75493
510600	-0.811355	7.30379	-4.66882	2.98e-05	0.000827901	2.30308	510600	LOC400955	-1.75486
6520538	-0.810711	7.63918	-4.48747	5.32e-05	0.00124135	1.75301	6520538	FLJ41484	-1.75408
4920215	-0.810643	7.95911	-3.80799	0.000440173	0.00548544	-0.232735	4920215	C9ORF64	-1.75399
6220044	0.810503	7.88486	6.00422	3.61e-07	4.95e-05	6.49708	6220044	EIF4G2	1.75382
3190554	-0.810497	7.51205	-4.75322	2.26e-05	0.000689481	2.56136	3190554	NBPF9	-1.75382
6550017	-0.810345	7.22314	-5.38328	2.87e-06	0.000187774	4.52469	6550017	LOC647904	-1.75363
4070291	-0.810167	7.4241	-4.22612	0.000121604	0.0022224	0.97372	4070291	LOC732424	-1.75341
4920044	-0.809492	7.4214	-4.87232	1.54e-05	0.000537596	2.92804	4920044	LOC653720	-1.75259
4250286	-0.808099	7.55446	-4.88532	1.47e-05	0.000525294	2.96819	4250286	HS.473255	-1.7509
6770376	0.807962	9.38302	4.37873	7.52e-05	0.00157078	1.42672	6770376	NSMAF	1.75074
6860202	0.807571	9.14058	5.02542	9.33e-06	0.000396609	3.40278	6860202	TKT	1.75026
4390487	0.807516	8.53006	4.47307	5.57e-05	0.0012779	1.70966	4390487	RAB13	1.7502
5910113	0.807279	7.26605	4.17894	0.000140927	0.00247348	0.83495	5910113	VCAN	1.74991
5820048	-0.807271	7.40208	-4.56292	4.18e-05	0.00103705	1.98103	5820048	LOC730455	-1.7499
2370619	-0.807198	7.26579	-4.83645	1.73e-05	0.000577091	2.81735	2370619	LOC646855	-1.74981
6040670	-0.807161	12.2605	-4.52589	4.71e-05	0.00113155	1.86895	6040670	CYCSL1	-1.74977
1660300	0.806141	8.98547	4.76565	2.18e-05	0.000668976	2.59952	1660300	PRCP	1.74853
5810612	0.806134	7.17488	6.82037	2.35e-08	8.11e-06	9.10137	5810612	ANPEP	1.74852
290301	-0.805492	7.64133	-4.57454	4.03e-05	0.00101184	2.01626	290301	LOC653352	-1.74774
940142	-0.805222	7.36136	-3.89914	0.000333934	0.00450629	0.0254913	940142	LOC650243	-1.74741
3290255	-0.804117	8.00921	-4.23272	0.000119116	0.00219165	0.993179	3290255	C6ORF61	-1.74608
630315	0.803987	7.53728	3.53219	0.000998949	0.00987941	-0.995535	630315	DHRS9	1.74592
6060315	0.803354	9.44918	4.349	8.26e-05	0.00167964	1.33799	6060315	FERMT3	1.74515
5260343	0.803239	7.579	2.98874	0.00461836	0.0295849	-2.40267	5260343	SCG5	1.74501
1770463	-0.803238	7.71425	-3.71392	0.000583794	0.00669415	-0.496162	1770463	LOC650684	-1.74501
4480671	-0.802734	7.51012	-4.49466	5.2e-05	0.00121981	1.77469	4480671	FLJ11292	-1.7444
5690228	0.802696	8.65044	3.88204	0.000351764	0.00470123	-0.023175	5690228	CDK5RAP2	1.74436
3060092	0.800852	7.71146	5.0763	7.9e-06	0.000358896	3.56132	3060092	LAT2	1.74213
4150121	-0.800626	7.85224	-4.26097	0.000109013	0.00205787	1.07664	4150121	LOC391334	-1.74186
60390	-0.800303	9.64437	-4.0991	0.000180652	0.00295136	0.601523	60390	URM1	-1.74147
110010	-0.800173	8.99065	-4.67315	2.93e-05	0.000821389	2.31629	110010	RAB27A	-1.74131
1450576	-0.799529	7.35265	-4.19852	0.00013257	0.00236458	0.89246	1450576	LOC152024	-1.74053
2100491	-0.799407	8.53176	-3.7191	0.000574833	0.00663002	-0.481746	2100491	LOC100131541	-1.74039
6620437	-0.798108	7.43833	-5.34352	3.27e-06	0.00020585	4.39935	6620437	HOXA5	-1.73882
4060091	-0.798037	7.21608	-4.87462	1.53e-05	0.000535898	2.93514	4060091	DKFZP451A211	-1.73873
2680605	0.797647	7.15389	4.14812	0.000155137	0.00264045	0.744615	2680605	IGJ	1.73826
5340162	0.797129	7.0776	6.56842	5.46e-08	1.34e-05	8.29856	5340162	KIAA1598	1.73764
7400670	-0.797002	7.43459	-4.64866	3.17e-05	0.000865605	2.24161	7400670	LOC730993	-1.73749
4280504	-0.79637	7.15877	-4.79565	1.97e-05	0.000625286	2.69171	4280504	DSCR8	-1.73673
5670719	0.796272	9.58938	4.73387	2.41e-05	0.000720353	2.50204	5670719	IL10RB	1.73661
940014	-0.796175	7.80489	-4.82128	1.82e-05	0.000592854	2.7706	940014	LOC441455	-1.73649
4780113	-0.796142	7.50596	-4.68433	2.83e-05	0.000801784	2.35046	4780113	CALN1	-1.73645
3990544	-0.79604	7.73247	-4.67488	2.92e-05	0.000817786	2.32158	3990544	KIAA1666	-1.73633
6450440	0.795742	7.63576	3.86852	0.00036651	0.00484214	-0.0615827	6450440	PTGR1	1.73597
4210750	0.795628	10.3195	4.11289	0.000173087	0.00285841	0.641714	4210750	STARD7	1.73583
150255	-0.795404	7.17817	-5.18937	5.44e-06	0.000283089	3.91488	150255	LCAP	-1.73556
4560400	-0.795176	7.26466	-4.23094	0.00011978	0.0022013	0.987941	4560400	HS.538833	-1.73529
4880497	-0.794445	7.97189	-3.84732	0.000390847	0.00505895	-0.12169	4880497	CAPS2	-1.73441
430307	0.794347	8.57792	4.3157	9.18e-05	0.00180745	1.23889	430307	NPTN	1.73429
3850433	0.794063	8.63606	6.08628	2.75e-07	4.12e-05	6.759	3850433	HSPA1B	1.73395
4060561	0.79376	7.8416	5.11717	6.9e-06	0.000329848	3.68893	4060561	FTHL2	1.73359
3890202	-0.793736	7.7942	-4.0562	0.000206297	0.00324398	0.476881	3890202	SF3A2	-1.73356
2810521	0.793045	10.8559	3.75457	0.000516905	0.00614961	-0.382712	2810521	LOC647276	1.73273
460703	-0.791847	7.23615	-4.30448	9.51e-05	0.00185243	1.20556	460703	LOC100129466	-1.73129
1190039	0.790778	8.44571	3.65917	0.000687142	0.007559	-0.647941	1190039	HLA-DPA1	1.73001
5890646	-0.79057	7.5157	-4.04033	0.000216649	0.00335054	0.43093	5890646	POLR1B	-1.72976
3840458	-0.790214	7.43255	-5.07492	7.93e-06	0.000359141	3.55702	3840458	LEP	-1.72933
620008	0.789568	8.44597	5.62378	1.29e-06	0.000112711	5.28587	620008	M6PRBP1	1.72856
7000072	0.789391	7.74269	6.12981	2.37e-07	3.83e-05	6.89798	7000072	ASAP1	1.72834
1170673	-0.789331	12.1879	-4.03704	0.000218859	0.00337364	0.421409	1170673	TNFSF14	-1.72827
2480286	-0.788817	12.4719	-4.09145	0.000184983	0.00300342	0.57927	2480286	LOC648921	-1.72766
1440300	0.788593	8.76714	5.30837	3.67e-06	0.00022047	4.28863	1440300	SLC27A3	1.72739
7150184	-0.787774	11.9326	-4.11578	0.000171542	0.00284285	0.650136	7150184	TDRD1	-1.72641
3120050	-0.787586	8.92342	-5.10453	7.2e-06	0.00033851	3.64944	3120050	MLL5	-1.72618
3520102	0.78684	9.62999	2.85643	0.00657603	0.037834	-2.72291	3520102	CCL4L1	1.72529
7150768	-0.786477	7.13452	-4.02044	0.000230347	0.00350274	0.373412	7150768	NR2F1	-1.72486
4220504	0.78644	7.32395	6.54895	5.83e-08	1.39e-05	8.23644	4220504	SERPINB6	1.72481
20343	-0.7863	7.21972	-4.1884	0.000136825	0.00242299	0.862735	20343	LOC642398	-1.72465
5050600	-0.785668	7.49354	-3.9752	0.000264696	0.00385979	0.243091	5050600	MGC24103	-1.72389
6060438	-0.785564	7.95845	-4.82439	1.8e-05	0.000590556	2.78018	6060438	LOC729255	-1.72377
540156	-0.785412	7.32852	-4.86143	1.59e-05	0.000548784	2.89439	540156	PVRL3	-1.72358
6280433	-0.785382	8.108	-7.32957	4.32e-09	2.69e-06	10.7145	6280433	SNHG7	-1.72355
1820092	0.78385	8.32369	3.95691	0.000279949	0.00401219	0.190594	1820092	C14ORF109	1.72172
1070431	-0.783847	7.21186	-4.60926	3.6e-05	0.000940043	2.12165	1070431	LOC728111	-1.72172
4810021	-0.783508	7.69989	-4.23683	0.00011759	0.00216948	1.00532	4810021	SPINT3	-1.72131
2630139	-0.782553	7.25642	-4.35948	7.99e-05	0.00164116	1.36924	2630139	HS.369226	-1.72017
5130687	-0.781774	7.61473	-4.28151	0.000102197	0.00195976	1.13745	5130687	CRCP	-1.71924
1400088	-0.781491	7.2126	-5.29829	3.8e-06	0.000224239	4.25692	1400088	EPHA10	-1.71891
6270022	0.780486	7.35776	6.33254	1.2e-07	2.34e-05	7.54549	6270022	HCK	1.71771
3460474	-0.780456	7.13652	-6.60758	4.79e-08	1.25e-05	8.42348	3460474	ASIP	-1.71767
1510722	0.78043	7.53322	5.58207	1.48e-06	0.000122911	5.15353	1510722	RNF130	1.71764
4570100	0.780117	7.53396	4.3836	7.4e-05	0.00155231	1.44126	4570100	LOC283050	1.71727
6960079	-0.778561	7.70914	-4.58638	3.88e-05	0.000985367	2.05217	6960079	AMOTL2	-1.71542
4540717	-0.7781	7.26325	-4.45453	5.91e-05	0.0013319	1.65387	4540717	LOC729266	-1.71487
990242	-0.77803	8.68148	-4.58595	3.88e-05	0.000985625	2.05088	990242	LOC100128410	-1.71479
670025	0.778015	6.9952	6.27735	1.45e-07	2.68e-05	7.36923	670025	CORO1C	1.71477
3170093	0.77749	7.80968	5.70024	9.99e-07	9.33e-05	5.52872	3170093	KIAA0247	1.71415
1770433	0.777024	8.94862	4.4157	6.69e-05	0.00144297	1.53734	1770433	YWHAG	1.71359
5700601	-0.77683	7.2878	-4.47408	5.55e-05	0.00127534	1.71268	5700601	HS.122428	-1.71336
3890553	-0.776592	9.0389	-4.08186	0.00019056	0.0030697	0.551375	3890553	TOP3A	-1.71308
4920398	0.776346	8.12553	5.23334	4.71e-06	0.000256305	4.05281	4920398	SPPL2A	1.71279
7560097	0.776341	9.34074	3.98242	0.000258896	0.00380727	0.263858	7560097	ATP6AP2	1.71278
510131	-0.776086	7.24733	-3.92779	0.000306013	0.00426351	0.10722	510131	LOC100132091	-1.71248
4540091	-0.775663	7.62093	-4.76878	2.15e-05	0.000665965	2.60912	4540091	ABCG1	-1.71198
520403	-0.774949	11.9261	-3.94072	0.000294163	0.00415111	0.144203	520403	PRO1853	-1.71113
7210253	0.774478	10.089	2.89822	0.00588684	0.0350178	-2.62281	7210253	LOC730415	1.71057
1980369	-0.77426	10.107	-4.71955	2.53e-05	0.00074349	2.45817	1980369	LOC401152	-1.71031
1780239	0.773875	6.94941	5.98582	3.84e-07	5.1e-05	6.43838	1780239	OLIG2	1.70986
3130382	-0.773631	7.15998	-4.3647	7.86e-05	0.00162416	1.38482	3130382	LOC730861	-1.70957
6620035	-0.773149	7.34829	-4.30737	9.42e-05	0.00184095	1.21415	6620035	CASQ2	-1.709
2810504	-0.772823	7.28968	-4.47506	5.54e-05	0.00127262	1.71563	2810504	LOC92659	-1.70861
4150735	-0.772714	7.43838	-4.1865	0.000137643	0.0024312	0.857127	4150735	LOC653257	-1.70848
540671	0.771278	7.12075	7.15503	7.71e-09	3.97e-06	10.1634	540671	LILRB2	1.70678
6580068	-0.770755	7.23363	-4.93612	1.25e-05	0.000472878	3.12542	6580068	CRB1	-1.70616
4890008	-0.770255	7.49999	-4.66949	2.97e-05	0.000827901	2.30513	4890008	LOC653115	-1.70557
6450097	-0.770114	7.28779	-3.65009	0.000705919	0.00769367	-0.673025	6450097	C18ORF51	-1.7054
1410035	0.768735	11.9589	3.63669	0.000734516	0.0079133	-0.709964	1410035	RPS6	1.70378
2900079	-0.768709	12.0568	-4.45995	5.81e-05	0.00131485	1.67018	2900079	LOC647389	-1.70374
4060095	0.76849	7.21936	5.5384	1.71e-06	0.000133462	5.01511	4060095	CD84	1.70349
4200343	0.768235	6.94548	6.74112	3.07e-08	9.72e-06	8.84911	4200343	CYFIP1	1.70318
1070192	0.767951	9.55155	4.21457	0.000126079	0.0022804	0.939703	1070192	AP1S2	1.70285
3710685	0.767561	7.12302	6.88943	1.87e-08	6.84e-06	9.32102	3710685	CARD9	1.70239
6840129	0.767269	9.08169	5.12258	6.78e-06	0.000327146	3.70584	6840129	ASAP1	1.70205
110669	0.767249	8.52023	5.56128	1.59e-06	0.000127502	5.08764	110669	USO1	1.70202
4590332	-0.76683	7.24539	-4.96503	1.14e-05	0.000445592	3.2151	4590332	LOC645464	-1.70153
2360468	-0.766619	7.88584	-3.95994	0.000277361	0.00398789	0.199298	2360468	NCRNA00092	-1.70128
2230379	0.766453	7.45313	5.75222	8.4e-07	8.19e-05	5.69404	2230379	NAMPT	1.70108
5700088	0.7663	7.15281	9.37875	5.87e-12	7.46e-08	16.9594	5700088	KLF11	1.7009
5890017	-0.765109	7.28448	-4.71461	2.57e-05	0.000750041	2.44306	5890017	LOC100132896	-1.6995
2600059	0.765093	8.40463	5.44874	2.31e-06	0.000163597	4.7314	2600059	GNPDA1	1.69948
5700253	-0.765059	7.4712	-3.90544	0.000327594	0.00445187	0.0434283	5700253	KLHL34	-1.69944
770735	-0.764978	7.62847	-4.22926	0.000120411	0.00220938	0.983	770735	PACRGL	-1.69934
450519	-0.764541	7.32662	-4.42849	6.42e-05	0.00140284	1.57568	450519	HS.565507	-1.69883
870609	0.763799	8.25526	5.30586	3.7e-06	0.00022092	4.28075	870609	LOC341315	1.69796
6620598	-0.763649	7.63547	-4.77793	2.09e-05	0.000650503	2.63723	6620598	ASL	-1.69778
4040066	-0.76325	7.22313	-4.87951	1.5e-05	0.000531293	2.95025	4040066	LOC644334	-1.69731
2750307	-0.761864	7.40433	-4.8876	1.46e-05	0.000523896	2.97523	2750307	LOC641798	-1.69568
2030767	0.761727	9.60201	3.91357	0.000319577	0.00438268	0.0666182	2030767	CD48	1.69552
5050669	0.761451	9.01773	4.43095	6.37e-05	0.00139902	1.58307	5050669	EIF3D	1.69519
2320056	-0.761284	7.38061	-4.01553	0.000233854	0.00353899	0.359239	2320056	RASSF6	-1.695
1070707	-0.761156	7.1336	-4.16022	0.000149398	0.00256683	0.780055	1070707	LOC727970	-1.69485
6330193	-0.759697	7.62162	-3.76868	0.000495473	0.00597438	-0.343206	6330193	LOC389634	-1.69314
3060128	0.758962	8.97705	4.95145	1.19e-05	0.00045719	3.17295	3060128	CHSY1	1.69227
4050435	0.758793	12.6822	3.74731	0.00052829	0.00624728	-0.40303	4050435	LOC645715	1.69207
5900725	0.758775	7.18498	5.83364	6.4e-07	6.91e-05	5.95322	5900725	PHLDA1	1.69205
2060674	0.758749	7.45902	4.9146	1.34e-05	0.000496928	3.05877	2060674	CA2	1.69202
4230672	-0.758622	7.89239	-7.90666	6.46e-10	9.31e-07	12.5195	4230672	LOC653496	-1.69187
4860747	-0.758508	7.19361	-5.09494	7.43e-06	0.000343956	3.61949	4860747	LOC654342	-1.69174
4180450	-0.758322	8.24503	-3.95411	0.000282355	0.0040334	0.182577	4180450	HS.538962	-1.69152
830735	0.758059	8.04798	4.84422	1.69e-05	0.000568319	2.8413	830735	CENTA1	1.69121
7610440	-0.757702	9.60875	-3.77103	0.000491986	0.005946	-0.336616	7610440	XAF1	-1.6908
2970370	-0.757529	7.26416	-3.82594	0.000416957	0.0052797	-0.18212	2970370	PCDH17	-1.69059
5960717	-0.756803	7.45909	-3.7792	0.000480046	0.00584206	-0.313689	5960717	LOC731932	-1.68974
4230091	0.756384	11.0926	2.91828	0.0055804	0.0337345	-2.5744	4230091	HNRPA2B1	1.68925
5570528	-0.756291	7.17517	-4.63331	3.34e-05	0.000893091	2.19483	5570528	LOC651112	-1.68914
6200543	-0.753508	7.49215	-3.9743	0.000265426	0.00386567	0.240509	6200543	HS.554615	-1.68589
6110026	-0.753034	7.352	-4.50117	5.09e-05	0.00120129	1.79432	6110026	KRT18P13	-1.68533
4010593	-0.75302	7.32354	-4.7878	2.02e-05	0.000635774	2.66756	4010593	LOC651821	-1.68532
780402	0.752955	8.34342	4.41924	6.61e-05	0.00143208	1.54795	780402	RTN4	1.68524
4730739	0.75252	8.58706	4.14307	0.00015759	0.00267163	0.729862	4730739	RPS6KA1	1.68473
1470050	-0.752145	7.44917	-4.65895	3.07e-05	0.000847789	2.27297	1470050	FYTTD1	-1.6843
2140221	-0.751897	7.74446	-4.71562	2.56e-05	0.000748526	2.44614	2140221	PARVB	-1.68401
4250670	0.751782	7.35744	6.45499	7.99e-08	1.76e-05	7.93652	4250670	SLC43A3	1.68387
1240241	-0.751719	7.18229	-3.62482	0.000760763	0.00811647	-0.742612	1240241	SLCO3A1	-1.6838
6550189	-0.751614	7.1815	-4.38807	7.3e-05	0.0015364	1.45463	6550189	MYOZ3	-1.68368
4850754	0.750566	10.2419	3.25624	0.0022067	0.017347	-1.72739	4850754	GHITM	1.68245
5260047	0.750311	7.506	4.70864	2.62e-05	0.000760899	2.42477	5260047	FABP5	1.68216
3940564	0.749516	8.11112	5.38023	2.9e-06	0.000188898	4.51506	3940564	FAM131A	1.68123
4830524	-0.748964	12.888	-4.40651	6.89e-05	0.00147135	1.50981	4830524	TMEM106A	-1.68059
6220164	0.748738	7.75922	4.97041	1.12e-05	0.000441129	3.23178	6220164	CENTG3	1.68032
5870168	-0.748565	7.23441	-4.37468	7.62e-05	0.00158685	1.41461	5870168	LOC648608	-1.68012
4150689	0.747897	7.24647	5.58863	1.45e-06	0.000121319	5.17435	4150689	METRNL	1.67934
110685	0.747767	8.5941	4.25214	0.000112077	0.00209977	1.05053	110685	SYK	1.67919
1300358	-0.747688	7.8255	-4.41644	6.67e-05	0.00144023	1.53957	1300358	LOC100132324	-1.6791
5700110	-0.74743	7.7752	-4.35236	8.17e-05	0.00166405	1.34801	5700110	HS.409512	-1.6788
6560382	-0.747054	7.18342	-3.56659	0.000903142	0.00918921	-0.901989	6560382	LOC644829	-1.67836
2490195	0.746931	10.5717	4.19522	0.000133945	0.00238281	0.88275	2490195	S100A10	1.67822
620240	0.74642	7.88777	6.10504	2.58e-07	4.01e-05	6.8189	620240	ABR	1.67762
240392	-0.746215	8.47064	-5.84336	6.19e-07	6.78e-05	5.98418	240392	HS.202577	-1.67739
6550092	0.745998	8.66374	3.76982	0.000493782	0.00596161	-0.340017	6550092	LOC391075	1.67713
6620753	0.745831	9.97705	3.96417	0.000273795	0.00395705	0.211419	6620753	ZFAND5	1.67694
1070678	0.74552	7.79717	4.84427	1.69e-05	0.000568319	2.84146	1070678	COTL1	1.67658
1940753	-0.745288	7.52305	-4.3997	7.04e-05	0.0014934	1.48943	1940753	LOC653596	-1.67631
2340471	0.744766	13.1764	4.90909	1.36e-05	0.000502394	3.04172	2340471	LOC642741	1.6757
4860646	0.744627	7.05454	5.58386	1.47e-06	0.000122396	5.1592	4860646	FAM20C	1.67554
840309	-0.743718	12.1618	-4.17122	0.000144363	0.0025125	0.812297	840309	LEP	-1.67449
6380646	-0.743507	7.21871	-4.02677	0.000225896	0.00345285	0.391715	6380646	ZNF385D	-1.67424
6980255	0.743261	8.80632	4.19199	0.000135301	0.00240285	0.873272	6980255	LEPROT	1.67396
1580524	0.742924	7.53935	5.94458	4.41e-07	5.46e-05	6.30681	1580524	ACSL3	1.67356
2680128	0.742863	10.4752	4.61837	3.5e-05	0.000922396	2.14936	2680128	TMBIM4	1.67349
3140201	-0.742568	7.2373	-3.90092	0.000332134	0.00449228	0.030548	3140201	LOC441666	-1.67315
3060300	0.741965	12.2469	5.48093	2.07e-06	0.000151088	4.8332	3060300	UBC	1.67245
1300187	-0.74146	8.57925	-4.82231	1.81e-05	0.000592102	2.77377	1300187	RDH13	-1.67187
4210465	0.741292	7.0858	8.88886	2.73e-11	1.43e-07	15.5118	4210465	CD86	1.67167
2940451	0.741063	9.03893	4.88714	1.47e-05	0.000523896	2.97382	2940451	RAB9A	1.67141
6290091	-0.740541	9.26304	-3.17602	0.0027627	0.0203508	-1.93362	6290091	SNORD104	-1.6708
4880168	0.740426	9.50931	4.77328	2.12e-05	0.000658643	2.62295	4880168	PTTG1IP	1.67067
3390563	-0.740226	7.23516	-4.76329	2.19e-05	0.000672372	2.59226	3390563	FOXD4L1	-1.67044
1440554	-0.739203	8.20078	-5.02346	9.39e-06	0.000398449	3.39668	1440554	NFATC2IP	-1.66925
4230168	0.739067	7.91355	5.27253	4.14e-06	0.000236774	4.17592	4230168	MANBA	1.6691
5340072	-0.737501	7.36814	-4.38323	7.41e-05	0.00155252	1.44016	5340072	C18ORF26	-1.66729
2060605	0.736803	7.77335	5.979	3.93e-07	5.16e-05	6.4166	2060605	P2RX4	1.66648
5870020	-0.736191	7.85463	-4.77227	2.13e-05	0.000660378	2.61983	5870020	LOC400464	-1.66577
1690608	0.736139	7.72138	6.19594	1.9e-07	3.24e-05	7.10918	1690608	ALDH3A2	1.66571
6940176	0.735406	9.23869	4.13173	0.000163249	0.00274196	0.696704	6940176	ACTR3	1.66487
6760653	-0.735303	7.62636	-3.93673	0.000297773	0.00418575	0.132781	6760653	NOL10	-1.66475
380445	-0.735244	7.62945	-4.12884	0.000164723	0.00276083	0.688257	380445	HS.551832	-1.66468
4200725	0.734916	9.28633	2.75394	0.0085968	0.0457505	-2.96427	4200725	HLA-DRB6	1.6643
1010333	-0.734822	7.36012	-4.49392	5.21e-05	0.00122148	1.77246	1010333	MSX1	-1.66419
2100521	0.734818	7.35955	5.21609	4.98e-06	0.000268061	3.99868	2100521	STARD8	1.66419
6180538	0.733493	9.09573	4.63151	3.35e-05	0.000896247	2.18935	6180538	GDI2	1.66266
1240440	0.733349	10.1522	4.04672	0.000212423	0.00330903	0.449415	1240440	TXNIP	1.66249
4070369	-0.732826	7.2113	-5.01549	9.64e-06	0.00040355	3.37188	4070369	MARVELD3	-1.66189
540477	-0.732619	7.23342	-5.07498	7.93e-06	0.000359141	3.55721	540477	KIF19	-1.66165
1570044	-0.732428	7.29036	-3.8404	0.000399119	0.00512005	-0.141264	1570044	HS.353387	-1.66143
3450288	-0.731624	8.25363	-3.80466	0.000444622	0.00552194	-0.242124	3450288	LOC100134134	-1.66051
2640735	0.730876	8.38327	4.10633	0.000176646	0.00290298	0.622591	2640735	BHLHB2	1.65965
6400563	-0.730826	7.17234	-5.64806	1.19e-06	0.000105512	5.36295	6400563	LOC650132	-1.65959
3610189	-0.729969	7.24093	-4.16864	0.00014553	0.00252424	0.804725	3610189	HS.538226	-1.6586
7000382	0.729651	7.48626	5.86491	5.76e-07	6.47e-05	6.05285	7000382	PQLC3	1.65824
3450598	0.729564	7.2986	4.25751	0.000110204	0.0020729	1.0664	3450598	TM4SF19	1.65814
2000121	-0.729446	7.28285	-4.84744	1.67e-05	0.00056442	2.85122	2000121	SMARCD1	-1.658
4230626	0.729334	8.89052	4.74057	2.36e-05	0.000708067	2.52255	4230626	PRKCD	1.65787
580358	0.729326	9.948	4.08288	0.000189961	0.00306214	0.554333	580358	FABP5L2	1.65786
780189	-0.72922	12.3929	-3.85646	0.000380164	0.00496695	-0.0957835	780189	ZNF786	-1.65774
1050309	0.729116	7.49866	5.25315	4.41e-06	0.000245908	4.115	1050309	HLX	1.65762
2060291	0.728225	7.14258	7.75155	1.07e-09	1.13e-06	12.0373	2060291	STOM	1.6566
6330341	-0.728126	8.15109	-5.78917	7.42e-07	7.67e-05	5.81161	6330341	PARP8	-1.65649
5900594	0.72808	7.30548	4.80947	1.89e-05	0.000605533	2.73422	5900594	CD58	1.65643
3990102	-0.728036	7.66675	-3.51948	0.00103674	0.0101421	-1.02996	3990102	LOC729348	-1.65638
6940553	-0.727915	7.01295	-4.81862	1.83e-05	0.00059538	2.76239	6940553	SEZ6	-1.65624
7550066	0.72779	6.94089	5.76821	7.96e-07	7.98e-05	5.74491	7550066	MERTK	1.6561
6110386	0.72757	7.29149	7.0884	9.63e-09	4.55e-06	9.95243	6110386	PRCP	1.65585
4480546	0.727226	7.68747	6.58882	5.1e-08	1.29e-05	8.36363	4480546	ADO	1.65545
6620121	0.726447	7.52178	2.91645	0.00560769	0.0338562	-2.57882	6620121	CCL8	1.65456
2320289	0.72566	8.10022	5.19679	5.31e-06	0.000279067	3.93813	2320289	GLUD1	1.65366
580543	-0.723398	7.00312	-3.54307	0.000967622	0.00966824	-0.965983	580543	SYCP1	-1.65107
110242	-0.722526	7.28052	-5.29281	3.87e-06	0.000225842	4.23969	110242	HS.187293	-1.65007
3840278	-0.722201	7.35666	-4.41168	6.77e-05	0.00145332	1.52528	3840278	ZNF771	-1.6497
2970446	-0.721981	7.15734	-5.32413	3.49e-06	0.000211934	4.33825	2970446	LOC645451	-1.64945
4850341	-0.721848	7.10485	-4.4217	6.56e-05	0.0014242	1.55532	4850341	LOC649722	-1.64929
4070541	-0.72172	7.20033	-3.96332	0.000274505	0.00396124	0.208995	4070541	LOC647711	-1.64915
520497	-0.721477	7.16166	-4.59356	3.79e-05	0.000969922	2.07398	520497	LOC729786	-1.64887
2470017	0.720737	7.21359	6.53916	6.02e-08	1.4e-05	8.20518	2470017	LILRB3	1.64802
6560307	-0.720666	7.35593	-4.34538	8.36e-05	0.00169095	1.32721	6560307	ARL17P1	-1.64794
870722	-0.720314	7.42939	-5.01912	9.52e-06	0.000400559	3.38317	870722	LOC646093	-1.64754
4480128	-0.720253	9.16525	-3.98243	0.000258887	0.00380727	0.263889	4480128	LOC100134273	-1.64747
6560301	0.719952	8.01843	6.64056	4.29e-08	1.15e-05	8.52863	6560301	SH2B3	1.64713
20044	-0.719842	7.24755	-5.2928	3.87e-06	0.000225842	4.23966	20044	LOC644743	-1.647
1430239	0.719287	11.7182	4.46584	5.7e-05	0.00130102	1.68789	1430239	UBC	1.64637
5360689	-0.719278	7.19701	-5.3364	3.35e-06	0.00020917	4.37691	5360689	PROX1	-1.64636
7040286	0.719015	7.87543	6.59882	4.93e-08	1.27e-05	8.39552	7040286	ACSL5	1.64606
1050544	0.718961	7.54119	7.59596	1.79e-09	1.56e-06	11.5513	1050544	SCAMP1	1.646
70035	-0.718956	7.23259	-3.84658	0.000391715	0.00506186	-0.123764	70035	ZFP42	-1.64599
730390	-0.718557	7.40057	-4.22903	0.000120501	0.00220938	0.982299	730390	LOC727818	-1.64554
1430280	0.718074	7.27262	4.08669	0.000187731	0.00303864	0.565421	1430280	CEBPA	1.64498
1110112	-0.717988	8.28761	-4.18226	0.000139474	0.00245253	0.844699	1110112	RECQL	-1.64489
2120240	-0.716802	7.32344	-4.49927	5.13e-05	0.00120739	1.78859	2120240	LMO3	-1.64353
2710370	-0.716125	7.48849	-5.62966	1.26e-06	0.000111141	5.30453	2710370	SSR2	-1.64276
1850021	0.715845	7.70131	5.31071	3.65e-06	0.000219326	4.296	1850021	SLC25A43	1.64244
6510524	0.715661	9.07052	4.45146	5.97e-05	0.00133934	1.64464	6510524	PSCD4	1.64224
460184	-0.715473	7.28686	-4.4772	5.5e-05	0.00126762	1.72209	460184	HS.525976	-1.64202
4200176	0.715458	7.85646	3.60244	0.000812739	0.00850387	-0.804038	4200176	FCGRT	1.642
1260129	0.714839	7.81246	5.44516	2.33e-06	0.000165058	4.72008	1260129	TMED10P	1.6413
2120019	-0.714743	8.18787	-3.84434	0.000394388	0.00508305	-0.13012	2120019	HS.545976	-1.64119
5870632	0.713805	8.4074	5.32377	3.49e-06	0.000211934	4.33714	5870632	TM9SF2	1.64012
4670592	0.713641	6.87064	7.14968	7.85e-09	3.99e-06	10.1464	4670592	MYOF	1.63994
3290292	0.713633	7.6844	4.79262	1.99e-05	0.000629361	2.68238	3290292	LAP3	1.63993
650519	0.712788	9.70691	4.00729	0.000239855	0.00360783	0.335479	650519	TMBIM6	1.63897
2570564	0.712554	10.0433	3.44124	0.0013013	0.0119367	-1.24042	2570564	HLA-DRA	1.6387
5810605	0.712397	12.2808	4.8517	1.65e-05	0.000559458	2.86436	5810605	CCNI	1.63852
1300706	0.712292	8.13075	6.00291	3.63e-07	4.96e-05	6.4929	1300706	MTHFD2	1.63841
1770224	-0.711963	7.60688	-4.30176	9.59e-05	0.00186656	1.1975	1770224	PRICKLE1	-1.63803
4670634	-0.71187	10.8636	-3.70075	0.000607185	0.00688366	-0.532763	4670634	LOC100132394	-1.63793
2470689	0.71129	7.51601	3.5355	0.000989307	0.00981844	-0.986539	2470689	SPHK1	1.63727
4860093	0.71086	9.21096	4.50978	4.96e-05	0.00117632	1.82032	4860093	LOC653888	1.63678
4850494	0.71075	7.47585	5.9405	4.47e-07	5.52e-05	6.29382	4850494	LOC643384	1.63665
2030167	-0.710588	7.07848	-4.09708	0.000181785	0.00296561	0.595651	2030167	LOC441056	-1.63647
3610022	-0.710299	7.11304	-4.0779	0.000192909	0.00310014	0.539871	3610022	FANCD2	-1.63614
4860671	-0.710209	7.80661	-4.61616	3.52e-05	0.000925702	2.14265	4860671	KDSR	-1.63604
6200187	-0.709952	8.80541	-3.36191	0.00163474	0.0139899	-1.45113	6200187	TNFAIP8L1	-1.63575
6220152	-0.709945	7.89317	-5.133	6.55e-06	0.000320666	3.73843	6220152	ANKFY1	-1.63574
1820528	0.709899	7.185	6.53916	6.02e-08	1.4e-05	8.20518	1820528	PAPSS1	1.63569
510332	-0.709499	8.24297	-5.87343	5.6e-07	6.39e-05	6.08	510332	HS.505676	-1.63524
3130278	-0.709428	7.22468	-4.34845	8.28e-05	0.00167991	1.33636	3130278	SNORA11B	-1.63516
1580035	0.709414	8.55858	4.16496	0.000147208	0.00254401	0.79394	1580035	VPS26A	1.63514
5890242	0.709412	8.04491	4.78638	2.03e-05	0.000637124	2.66319	5890242	SH3BGRL	1.63514
430097	-0.708878	7.1797	-3.74102	0.000538347	0.00632032	-0.420616	430097	LOC650373	-1.63453
2490767	-0.708186	7.17568	-4.68662	2.81e-05	0.000798876	2.35744	2490767	LOC653978	-1.63375
20142	0.707593	11.9011	3.58579	0.000853588	0.00881991	-0.849592	20142	ARPC5	1.63308
6620026	0.706774	9.46699	2.96239	0.00495836	0.0310216	-2.4672	6620026	CD83	1.63215
7570358	0.706533	8.12926	5.23809	4.63e-06	0.000254212	4.06772	7570358	NPC1	1.63188
1850156	0.706392	7.33382	3.62061	0.000770296	0.00818674	-0.754189	1850156	CLDN23	1.63172
60470	0.706095	7.19711	6.17772	2.02e-07	3.4e-05	7.051	60470	STX11	1.63138
3310424	0.705987	13.2176	6.21412	1.79e-07	3.14e-05	7.16725	3310424	ACTG1	1.63126
5890196	-0.705798	7.40721	-4.36149	7.94e-05	0.00163428	1.37525	5890196	LOC728971	-1.63105
630356	0.705631	11.3315	2.99579	0.00453122	0.029213	-2.38535	630356	DAZAP2	1.63086
4890519	-0.704559	12.7366	-3.97821	0.000262261	0.00383851	0.251752	4890519	LOC100130053	-1.62965
3460133	0.704419	8.79627	3.95208	0.000284115	0.00404798	0.176756	3460133	PAK2	1.62949
3390367	-0.704365	8.03466	-4.13505	0.000161574	0.00272158	0.706396	3390367	HS.552082	-1.62943
4200132	-0.704196	7.08895	-5.68064	1.07e-06	9.74e-05	5.46645	4200132	GJD4	-1.62924
1240152	-0.702853	8.20063	-3.3304	0.00178855	0.0149152	-1.53404	1240152	CFD	-1.62772
3850131	0.702675	9.31209	4.95734	1.17e-05	0.000451691	3.19123	3850131	YWHAQ	1.62752
7400091	-0.702425	7.08506	-4.09609	0.000182343	0.00297075	0.592776	7400091	HTR2A	-1.62724
1410020	0.70225	7.15058	6.36263	1.09e-07	2.17e-05	7.64159	1410020	TMCO3	1.62704
3780408	-0.701651	8.90661	-7.04248	1.12e-08	4.83e-06	9.80691	3780408	RAB43	-1.62636
4010452	0.70108	7.36712	5.03463	9.05e-06	0.000391063	3.43145	4010452	SLC38A6	1.62572
5090056	0.701056	8.20624	4.61104	3.58e-05	0.000937056	2.12709	5090056	ARFGAP3	1.62569
2060465	0.701051	9.61	4.69179	2.76e-05	0.00078973	2.37324	2060465	UBE2E1	1.62569
7000017	0.700796	10.1166	3.71888	0.000575202	0.00663265	-0.482344	7000017	CAB39	1.6254
5870403	0.700525	8.62568	4.33363	8.67e-05	0.0017319	1.29221	5870403	CEPT1	1.6251
4150270	-0.700441	7.38964	-4.76512	2.18e-05	0.000669699	2.59788	4150270	ANKRD22	-1.625
1170300	0.699396	7.93195	2.80787	0.007471	0.0413527	-2.83801	1170300	MT1G	1.62383
1410750	0.699078	12.6261	4.30888	9.38e-05	0.00183829	1.21863	1410750	EEF1AL7	1.62347
1070079	-0.698875	7.33455	-3.85557	0.000381196	0.0049763	-0.0983172	1070079	RNY4	-1.62324
4480519	0.698607	7.68401	5.49731	1.96e-06	0.000146693	4.88502	4480519	EDEM2	1.62294
4250193	-0.698393	13.0764	-4.82494	1.79e-05	0.000589932	2.78186	4250193	FCAR	-1.6227
3390092	0.698038	9.88596	4.05928	0.000204342	0.00321939	0.485816	3390092	PLEKHM2	1.6223
5670605	0.697276	7.74968	4.35018	8.23e-05	0.0016741	1.34152	5670605	MATK	1.62144
2760762	-0.696606	7.11174	-4.5858	3.89e-05	0.000985625	2.0504	2760762	LOC541472	-1.62069
6900437	-0.696041	12.7455	-4.04559	0.000213166	0.00331623	0.446138	6900437	FLJ40722	-1.62005
7560138	0.695594	6.85418	4.92536	1.29e-05	0.000485888	3.09209	7560138	PMP22	1.61955
110161	0.695363	9.28373	3.84973	0.000387998	0.00503035	-0.114852	110161	EFR3A	1.61929
4590333	0.694553	7.86786	5.00496	9.98e-06	0.000413189	3.33914	4590333	DHX15	1.61838
3710064	-0.694137	7.31675	-5.67563	1.08e-06	9.85e-05	5.45051	3710064	FAM165B	-1.61792
650168	0.693738	7.58702	6.64753	4.19e-08	1.15e-05	8.55086	650168	C17ORF58	1.61747
7050543	-0.693548	7.38337	-5.23283	4.72e-06	0.000256305	4.0512	7050543	TUBB2B	-1.61726
6660487	-0.693509	12.4824	-4.02368	0.000228058	0.00347465	0.38278	6660487	ZNF577	-1.61721
2680056	0.693309	7.00197	4.90129	1.4e-05	0.000508213	3.01757	2680056	CES1	1.61699
1410114	0.692284	6.92074	5.01473	9.66e-06	0.000404202	3.36951	1410114	PID1	1.61584
7330044	0.69215	7.56911	5.80332	7.08e-07	7.48e-05	5.85666	7330044	DYNLT3	1.61569
3830274	-0.691786	7.80264	-3.71747	0.000577636	0.0066526	-0.486279	3830274	CROT	-1.61528
1570092	0.691048	7.32768	7.73645	1.13e-09	1.13e-06	11.9902	1570092	TUBB6	1.61446
3830577	-0.690073	7.40114	-4.10703	0.000176261	0.00289968	0.624639	3830577	LOC100133478	-1.61337
1050441	-0.689579	7.3094	-4.04202	0.000215524	0.00334078	0.435818	1050441	LOC100129214	-1.61281
2480768	-0.688755	7.73603	-4.42928	6.41e-05	0.00140255	1.57806	2480768	DHFRL1	-1.61189
3140161	-0.688166	7.03882	-5.12772	6.67e-06	0.000323796	3.72191	3140161	TTLL10	-1.61123
7160059	0.688146	9.87158	3.45493	0.00125078	0.0116177	-1.20379	7160059	ATP6V0B	1.61121
7570367	0.687734	7.95406	6.1093	2.54e-07	3.98e-05	6.8325	7570367	GPR65	1.61075
6980750	-0.687467	8.79794	-5.02949	9.21e-06	0.000394101	3.41544	6980750	PRKAA1	-1.61045
6100523	0.686811	9.42755	3.90641	0.000326629	0.00444839	0.0461901	6100523	SNX3	1.60972
2100273	0.686616	12.0848	2.79346	0.00775761	0.0424811	-2.87191	2100273	EEF1A1	1.6095
2900274	-0.686442	6.98142	-4.15846	0.000150221	0.00257598	0.77489	2900274	VASN	-1.60931
7050132	0.686306	7.55619	5.5317	1.75e-06	0.000135452	4.99388	7050132	LOC151579	1.60916
520184	0.686131	10.5766	3.22449	0.00241274	0.0185096	-1.80939	520184	HPCAL1	1.60896
3440327	-0.685318	7.13137	-3.9827	0.000258671	0.00380727	0.264673	3440327	LOC653061	-1.60806
4260682	-0.684759	8.59226	-5.21467	5.01e-06	0.000269017	3.99422	4260682	NASP	-1.60743
6900358	-0.683616	7.18246	-3.84644	0.000391881	0.00506186	-0.124159	6900358	LOC100130849	-1.60616
1470386	0.683376	7.26581	5.41494	2.58e-06	0.000175003	4.62461	1470386	CPNE8	1.60589
6660427	-0.683103	7.21639	-3.41872	0.0013887	0.0124695	-1.30051	6660427	C18ORF51	-1.60559
2480020	-0.682972	7.01645	-4.28082	0.000102422	0.00196327	1.13538	2480020	NT5C1B	-1.60544
60647	0.681964	10.5871	4.40399	6.94e-05	0.00147938	1.50225	60647	GPX1	1.60432
2070575	0.68174	7.01863	7.07607	1e-08	4.63e-06	9.91338	2070575	ALCAM	1.60407
2750280	-0.681576	8.01185	-4.60646	3.64e-05	0.000943491	2.11315	2750280	CDK5R1	-1.60389
4610338	0.681335	6.97035	5.51829	1.83e-06	0.000140002	4.95143	4610338	CAMK1	1.60362
5720768	0.681264	8.06675	4.22547	0.000121849	0.0022246	0.971826	5720768	HS.407903	1.60354
4210553	0.68121	8.68301	3.9903	0.000252711	0.00373695	0.286521	4210553	C14ORF109	1.60348
6560279	0.681166	7.23956	3.54279	0.000968434	0.0096743	-0.966761	6560279	VAV3	1.60344
6290349	0.681052	13.3443	3.66033	0.000684789	0.00754045	-0.644749	6290349	LOC389223	1.60331
7380279	0.681023	7.89534	6.32799	1.22e-07	2.37e-05	7.53096	7380279	GLT25D1	1.60328
1260564	-0.680908	7.08494	-3.18555	0.00269034	0.0199449	-1.9093	1260564	STXBP1	-1.60315
6020424	0.680702	7.93347	4.07072	0.000197243	0.00314836	0.519009	6020424	LMNA	1.60292
1780273	0.679866	7.84366	4.27699	0.00010366	0.00198138	1.12406	1780273	ALOX5	1.60199
7000307	0.679548	6.97408	6.08789	2.73e-07	4.12e-05	6.76414	7000307	ACSL4	1.60164
7050152	0.679383	7.32642	5.35046	3.2e-06	0.000202063	4.4212	7050152	EVI2B	1.60145
3780767	-0.679286	11.7554	-3.721	0.000571578	0.00660323	-0.476455	3780767	LOC100132564	-1.60135
6420113	-0.678822	6.97293	-3.8565	0.000380125	0.00496695	-0.095686	6420113	NRSN1	-1.60083
70605	0.678006	10.9538	3.79974	0.000451267	0.00558282	-0.255977	70605	HSPD1	1.59993
1070402	0.67636	7.8611	5.42923	2.46e-06	0.000170449	4.66975	1070402	CANX	1.5981
5720408	-0.675358	7.19163	-5.88266	5.43e-07	6.3e-05	6.10941	5720408	ZNF409	-1.59699
4200068	0.675005	9.64411	4.12	0.000169307	0.0028185	0.66246	4200068	NUP62	1.5966
3610215	-0.674229	8.89032	-4.45739	5.86e-05	0.00132245	1.66248	3610215	LOC100131866	-1.59574
6130152	-0.673765	7.06305	-4.76666	2.17e-05	0.00066811	2.6026	6130152	LOC644695	-1.59523
290500	-0.673562	7.18654	-3.8196	0.000425016	0.00535787	-0.200005	290500	HS.112050	-1.59501
2570368	0.673191	13.078	4.84522	1.68e-05	0.000567653	2.84437	2570368	LOC100129158	1.5946
2320129	0.67268	8.21015	4.39119	7.23e-05	0.00152415	1.46395	2320129	CSDA	1.59403
7510132	0.672448	6.78654	5.58779	1.45e-06	0.000121443	5.17169	7510132	OLR1	1.59378
7050215	-0.672221	7.21654	-3.97926	0.000261421	0.00383265	0.25476	7050215	C1ORF110	-1.59352
160079	-0.671614	11.4894	-3.58776	0.000848651	0.00877759	-0.844204	160079	MGC10997	-1.59285
940706	0.671494	8.24896	4.83582	1.73e-05	0.000577867	2.8154	940706	AP1S2	1.59272
780598	0.671344	8.41878	4.47669	5.51e-05	0.0012685	1.72055	780598	TBK1	1.59256
6270204	-0.67104	7.27363	-4.62197	3.46e-05	0.000918436	2.16033	6270204	ZNF815	-1.59222
4730370	-0.670932	7.12525	-4.64802	3.18e-05	0.000866009	2.23966	4730370	ABCA9	-1.5921
3450358	-0.670412	7.47021	-3.74019	0.000539682	0.00633128	-0.422926	3450358	LOC221136	-1.59153
3290139	-0.670238	7.24951	-3.99259	0.000250942	0.00371893	0.29311	3290139	LOC729609	-1.59134
730544	-0.670049	7.06567	-4.91008	1.36e-05	0.000502334	3.04479	730544	EVI1	-1.59113
2640767	-0.66956	7.3304	-4.16055	0.000149244	0.00256655	0.781026	2640767	LOC646100	-1.59059
1340689	0.669211	10.4024	5.1795	5.62e-06	0.000289582	3.88395	1340689	RPN1	1.5902
1450670	0.669034	12.1783	5.96541	4.12e-07	5.29e-05	6.37326	1450670	EIF4A1	1.59001
770025	-0.668962	7.15693	-4.78683	2.03e-05	0.000636614	2.66457	770025	SPDYE1	-1.58993
870630	0.668665	7.07914	5.25719	4.35e-06	0.000244337	4.12769	870630	CA2	1.5896
6330270	0.668626	6.79991	5.1319	6.58e-06	0.000320874	3.73498	6330270	GPC4	1.58956
2070367	0.668121	9.17088	3.68774	0.000631186	0.00710306	-0.56887	2070367	SERTAD2	1.589
4250162	-0.667924	7.27889	-3.79485	0.000457957	0.00565041	-0.269717	4250162	LOC729706	-1.58879
7150475	0.667924	9.77311	4.36127	7.95e-05	0.00163473	1.37458	7150475	WDR1	1.58878
4540021	0.667877	11.4912	5.3633	3.06e-06	0.000196302	4.46167	4540021	ATP5B	1.58873
2360154	-0.6674	7.36983	-4.25557	0.000110878	0.00208002	1.06065	2360154	LOC728725	-1.58821
5900682	0.667358	9.92564	3.31911	0.00184697	0.0152668	-1.56365	5900682	SUMO3	1.58816
6590441	0.666513	8.33983	4.8239	1.8e-05	0.000590559	2.77865	6590441	TRIP12	1.58723
4210403	0.666418	7.66574	5.08898	7.57e-06	0.000347256	3.60091	4210403	SLC1A3	1.58713
4590228	0.666107	9.71787	3.81085	0.000436395	0.00545708	-0.224684	4590228	GLRX	1.58679
1510088	0.66597	10.7333	4.57814	3.98e-05	0.0010042	2.02717	1510088	ATP1B3	1.58663
3610358	-0.665753	12.8427	-4.79742	1.96e-05	0.000622116	2.69716	3610358	KLHL28	-1.5864
780041	0.66565	7.6112	5.60011	1.39e-06	0.000118825	5.21074	780041	LAMP2	1.58628
3850736	-0.665527	7.31737	-4.12288	0.000167799	0.00279948	0.670867	3850736	HS.156574	-1.58615
70167	0.665473	8.80294	3.4831	0.00115262	0.0109294	-1.12813	70167	LY96	1.58609
6380161	0.665242	8.74775	5.65657	1.16e-06	0.000103339	5.38996	6380161	BTK	1.58583
2470619	0.664622	8.09985	4.31716	9.13e-05	0.00180141	1.24323	2470619	AKT1	1.58515
1340669	-0.664525	8.09685	-4.46254	5.76e-05	0.00130907	1.67797	1340669	HS.92308	-1.58505
6270241	0.663921	10.0195	4.49143	5.26e-05	0.00122939	1.76496	6270241	TPD52L2	1.58438
7150575	-0.663782	7.25672	-4.2372	0.000117454	0.00216783	1.0064	7150575	FLJ90086	-1.58423
6200286	-0.663753	12.5574	-4.37796	7.54e-05	0.00157394	1.4244	6200286	RHBDL2	-1.5842
1940524	0.663715	7.39764	6.70276	3.48e-08	1.06e-05	8.72689	1940524	STS-1	1.58416
5960167	0.663693	7.38977	7.63318	1.59e-09	1.44e-06	11.6678	5960167	LOC284988	1.58413
5690543	-0.663657	7.32421	-4.76866	2.15e-05	0.000665965	2.60874	5690543	LQK1	-1.58409
5820164	-0.663559	7.62013	-4.90269	1.39e-05	0.000506285	3.02191	5820164	CYB5RL	-1.58399
6130156	0.662949	7.49365	6.51115	6.62e-08	1.5e-05	8.1158	6130156	RAB11FIP1	1.58332
6860553	0.662737	8.78839	4.78945	2.01e-05	0.000633741	2.67264	6860553	SRP54	1.58308
5890292	-0.662449	7.01106	-4.07378	0.000195381	0.00312649	0.527915	5890292	DEFB103B	-1.58277
3840437	0.6621	8.07631	4.5196	4.8e-05	0.00114985	1.84994	3840437	EAF1	1.58238
4010551	-0.662024	8.2617	-3.77775	0.00048215	0.00585861	-0.317771	4010551	DDB1	-1.5823
430672	0.66161	11.2656	3.46358	0.0012198	0.0114078	-1.18058	430672	HSPA8	1.58185
1340634	0.660975	7.85911	6.81375	2.4e-08	8.11e-06	9.0803	1340634	GLB1	1.58115
7200743	-0.660644	8.75233	-4.11264	0.000173223	0.00285966	0.640976	7200743	SLAMF6	-1.58079
1990754	-0.660595	7.28598	-3.90552	0.000327511	0.00445187	0.043666	1990754	HS.368690	-1.58073
730437	-0.66053	7.23283	-3.93566	0.000298745	0.00419567	0.129728	730437	LOC100129213	-1.58066
5900592	0.660433	8.7172	3.9657	0.000272518	0.0039422	0.215802	5900592	MGAT1	1.58056
1010192	-0.660111	7.06803	-3.90909	0.000323972	0.0044224	0.0538345	1010192	LOC651769	-1.5802
4730612	-0.65958	7.08161	-3.85267	0.000384554	0.00500355	-0.106517	4730612	SCN1A	-1.57962
5090403	0.65953	9.63774	4.01665	0.000233047	0.00353016	0.362484	5090403	CAPZA2	1.57957
6400382	-0.659503	7.33687	-4.2406	0.000116207	0.00215239	1.01645	6400382	HERC2P4	-1.57954
1510619	-0.659457	7.60709	-4.09097	0.000185261	0.00300579	0.577862	1510619	LOC100129905	-1.57949
2360292	0.659436	8.00466	4.44896	6.02e-05	0.00134493	1.63714	2360292	MOBKL1B	1.57947
1070228	0.658925	7.06987	4.6157	3.53e-05	0.000925702	2.14125	1070228	SPR	1.57891
6180672	-0.65881	7.20277	-4.08153	0.000190754	0.00307176	0.550424	6180672	HS.539114	-1.57878
830390	-0.65866	12.843	-3.89144	0.000341858	0.00459616	0.0035466	830390	LOC440704	-1.57862
6220647	-0.658292	7.23061	-5.0263	9.3e-06	0.000395823	3.40552	6220647	LOC642707	-1.57821
4540168	-0.658234	7.80178	-4.29175	9.9e-05	0.00191145	1.1678	4540168	LOC100130123	-1.57815
6510239	-0.657995	7.48842	-4.54246	4.46e-05	0.00108696	1.91905	6510239	LOC643995	-1.57789
20736	-0.65779	7.42281	-3.9271	0.000306656	0.00426442	0.105255	20736	LOC642017	-1.57766
4010592	-0.657578	7.14954	-4.07358	0.000195502	0.00312691	0.527335	4010592	RFPL1S	-1.57743
10673	0.657525	6.9584	8.24112	2.18e-10	5.47e-07	13.5509	10673	PLXNB2	1.57737
940673	-0.657268	7.51374	-3.75682	0.000513435	0.00611603	-0.376429	940673	PACAP	-1.57709
3440184	-0.65689	7.16075	-3.97975	0.000261025	0.00382991	0.256181	3440184	STARD13	-1.57668
1400037	-0.655958	7.05992	-4.14061	0.000158804	0.00268544	0.722654	1400037	OXCT2	-1.57566
4830553	-0.655951	7.11925	-4.92804	1.28e-05	0.000483957	3.1004	4830553	RELL1	-1.57565
7160692	-0.655911	12.7441	-3.84125	0.000398093	0.00511446	-0.138858	7160692	LOC644250	-1.57561
5570196	0.655554	10.1181	3.49387	0.00111707	0.010704	-1.09912	5570196	ACTR2	1.57522
3850541	-0.655288	7.09983	-4.55218	4.33e-05	0.0010602	1.94849	3850541	MGC10997	-1.57493
3130220	0.655286	8.45528	3.04492	0.00396514	0.0265755	-2.26385	3130220	TMEM158	1.57493
2490730	-0.653707	9.02483	-6.02657	3.35e-07	4.67e-05	6.56841	2490730	SF4	-1.57321
2060170	-0.653651	12.3844	-4.00807	0.000239279	0.00360261	0.337731	2060170	LOC730990	-1.57314
6450138	0.653472	10.5926	4.44413	6.11e-05	0.00135801	1.62264	6450138	BCAP31	1.57295
1980632	0.653421	10.5581	3.67719	0.000651337	0.00727551	-0.598132	1980632	DNAJA1	1.57289
4280019	0.652576	8.34298	5.24725	4.5e-06	0.000248658	4.09648	4280019	MAPK13	1.57197
4120397	-0.652406	7.10856	-3.90047	0.000332584	0.00449449	0.029283	4120397	HS.565146	-1.57179
6220097	0.65206	6.80813	6.10305	2.6e-07	4.02e-05	6.81253	6220097	PPAP2B	1.57141
3310100	-0.651978	7.1484	-4.74555	2.32e-05	0.000699731	2.53783	3310100	LOC100131722	-1.57132
5260138	0.651957	8.12717	6.69804	3.54e-08	1.06e-05	8.71186	5260138	NSF	1.5713
3830044	-0.651714	7.1638	-4.9392	1.24e-05	0.000470017	3.13498	3830044	GRTP1	-1.57103
1410093	-0.651347	7.02661	-3.90176	0.000331288	0.0044834	0.032936	1410093	LOC729390	-1.57063
10427	-0.651042	7.10474	-4.1876	0.000137169	0.00242737	0.860373	10427	TFAP2D	-1.5703
2060746	-0.650788	12.6736	-3.41629	0.00139847	0.0125358	-1.30699	2060746	PATE2	-1.57003
5820463	0.650513	7.23158	6.57677	5.31e-08	1.33e-05	8.32519	5820463	PICALM	1.56973
3830768	-0.650352	6.99414	-4.68371	2.84e-05	0.000802443	2.34854	3830768	SOBP	-1.56955
5670736	-0.650226	7.31719	-4.28514	0.00010104	0.00194229	1.14818	5670736	FGL1	-1.56941
3850121	0.650053	12.2423	2.7061	0.00972468	0.04973	-3.07484	3850121	EEF1A1	1.56923
160598	0.649948	8.1395	4.95788	1.16e-05	0.000451644	3.19289	160598	HSPH1	1.56911
940242	-0.649831	6.973	-3.48494	0.00114646	0.0108933	-1.12318	940242	NKX2-1	-1.56898
5260603	-0.649545	7.09012	-4.55425	4.3e-05	0.00105702	1.95476	5260603	FAM90A6P	-1.56867
3800088	0.649442	6.78144	3.86869	0.000366321	0.00484099	-0.0611007	3800088	MMP7	1.56856
3930750	0.649395	7.80189	5.04469	8.76e-06	0.000383727	3.46278	3930750	IRAK2	1.56851
2120270	-0.649131	6.9694	-4.23131	0.000119643	0.00219963	0.989021	2120270	COL17A1	-1.56822
6060730	0.649129	7.63107	4.99619	1.03e-05	0.000420925	3.31187	6060730	HK2	1.56822
1110450	0.648867	6.95483	7.85728	7.6e-10	9.44e-07	12.3662	1110450	LOC644615	1.56794
7160474	0.648855	7.44489	3.64682	0.000712796	0.00774823	-0.682044	7160474	HLA-DQB1	1.56792
520451	-0.648839	8.13645	-4.04039	0.00021661	0.00335054	0.4311	520451	HS.555252	-1.56791
6290403	-0.648796	7.208	-3.51446	0.00105204	0.0102514	-1.04354	6290403	RSU1	-1.56786
7560471	0.648498	8.25513	4.431	6.37e-05	0.00139902	1.58322	7560471	MOBKL2C	1.56754
510112	0.648426	8.68387	3.76715	0.00049775	0.00598939	-0.347484	510112	PTAFR	1.56746
7050768	-0.647874	7.2947	-4.03201	0.000222277	0.00340745	0.406869	7050768	OXTR	-1.56686
5360403	-0.647523	7.34845	-3.22642	0.00239969	0.0184438	-1.80441	5360403	LOC375010	-1.56648
7150253	0.647453	7.84449	5.25648	4.36e-06	0.000244337	4.12548	7150253	PPM1M	1.5664
3800730	0.64726	7.61244	5.42335	2.51e-06	0.000171933	4.65118	3800730	GNA13	1.56619
5870048	-0.646739	12.5735	-4.06408	0.000201332	0.00318384	0.499746	5870048	LOC653489	-1.56563
270100	-0.646639	7.36463	-4.03514	0.000220144	0.00338795	0.415916	270100	EYS	-1.56552
2100577	-0.645513	7.32401	-5.75512	8.31e-07	8.15e-05	5.70326	2100577	LOC729992	-1.5643
1980520	0.645485	13.177	5.06068	8.31e-06	0.00037135	3.5126	1980520	RPL6	1.56427
4210392	-0.644874	7.61716	-4.13308	0.000162567	0.0027344	0.700638	4210392	LOC646808	-1.5636
2850021	0.64436	7.81	4.04371	0.000214404	0.00332781	0.440703	2850021	QSOX1	1.56305
2690598	0.643957	8.71375	4.66894	2.97e-05	0.000827901	2.30344	2690598	SCPEP1	1.56261
5900452	0.64366	7.24556	5.50567	1.91e-06	0.000144285	4.91147	5900452	CHST7	1.56229
3710273	-0.643317	7.30682	-4.51424	4.89e-05	0.00116321	1.83377	3710273	EDARADD	-1.56192
3450672	-0.643281	7.36584	-3.85085	0.000386683	0.00502018	-0.111677	3450672	LOC645362	-1.56188
630204	0.643004	8.83514	4.51565	4.86e-05	0.00115972	1.83804	630204	RAC1	1.56158
7100358	-0.642737	6.97685	-4.04722	0.000212094	0.00330541	0.450871	7100358	HS.560576	-1.56129
990500	0.642556	7.09055	5.06973	8.07e-06	0.000363917	3.54084	990500	AVPI1	1.56109
3460167	0.642476	8.43437	3.25045	0.00224302	0.0175514	-1.7424	3460167	NAP1L1	1.56101
4560064	0.64245	7.63054	6.1384	2.31e-07	3.73e-05	6.92542	4560064	GLB1	1.56098
2650619	0.642438	10.7895	2.92684	0.00545423	0.0332227	-2.55367	2650619	HSPA8	1.56096
6110400	-0.642436	10.68	-4.05189	0.00020906	0.00327174	0.464394	6110400	PGK1	-1.56096
4220088	0.641913	8.36877	4.44803	6.03e-05	0.00134701	1.63433	4220088	HSD17B4	1.5604
7040386	-0.640767	7.51597	-4.19836	0.000132634	0.00236484	0.892003	7040386	EDN1	-1.55916
5130379	-0.64074	9.55443	-4.31501	9.2e-05	0.00180936	1.23684	5130379	SDHAP2	-1.55913
2070220	-0.640491	7.29335	-4.06929	0.000198115	0.00315374	0.514872	2070220	C21ORF58	-1.55886
4890239	-0.640425	12.5138	-4.20481	0.000129989	0.00232822	0.91096	4890239	LOC100131989	-1.55879
6560161	-0.640021	7.25221	-3.70744	0.000595192	0.00678531	-0.514179	6560161	HS.327917	-1.55835
4590041	-0.639707	7.36197	-3.62793	0.000753792	0.00805919	-0.734053	4590041	LOC647654	-1.55801
2810110	-0.639621	7.1967	-5.24344	4.55e-06	0.000250926	4.08452	2810110	UTS2D	-1.55792
6770037	-0.639088	7.19038	-4.18547	0.000138085	0.00243718	0.854113	6770037	HS.567033	-1.55734
2120435	-0.639015	7.26522	-5.4231	2.51e-06	0.000171933	4.6504	2120435	LOC642393	-1.55727
2260551	0.638175	7.6407	4.72064	2.52e-05	0.000742466	2.4615	2260551	RAD21	1.55636
2100332	0.637645	8.25004	4.9531	1.18e-05	0.000456133	3.17806	2100332	TFIP11	1.55579
7160592	0.637554	7.12065	6.42781	8.75e-08	1.85e-05	7.84976	7160592	ACOT9	1.55569
5130458	0.636963	7.4058	5.65028	1.18e-06	0.000104933	5.36998	5130458	DHX29	1.55505
160561	0.636723	7.85546	4.87804	1.51e-05	0.000532986	2.9457	160561	ARHGAP17	1.55479
5860398	-0.636569	7.42037	-3.7786	0.000480919	0.00585053	-0.315385	5860398	LOC729739	-1.55463
1070070	-0.636503	7.41167	-3.9034	0.000329631	0.00446737	0.0376289	1070070	NPIP	-1.55456
4280482	0.636488	6.96098	5.95864	4.21e-07	5.37e-05	6.35166	4280482	DRAM1	1.55454
2470519	0.635592	9.24524	4.29891	9.68e-05	0.00187705	1.18903	2470519	FRG1	1.55358
3180672	0.635423	10.3236	3.09825	0.00342624	0.0239209	-2.13057	3180672	LITAF	1.55339
6130424	0.634581	9.4337	4.00196	0.000243818	0.00364539	0.32011	6130424	AKR1A1	1.55249
2060121	0.634469	7.06313	6.19669	1.9e-07	3.24e-05	7.11158	2060121	FUCA1	1.55237
6420433	-0.634221	7.15351	-3.55435	0.000936169	0.00944258	-0.935322	6420433	LOC644424	-1.5521
6580239	-0.634147	8.81172	-3.95404	0.00028242	0.0040334	0.182363	6580239	OCIAD1	-1.55202
4250176	-0.633933	7.02656	-5.11797	6.88e-06	0.000329625	3.69144	4250176	HS.408168	-1.55179
5080020	0.633816	7.43506	6.22713	1.71e-07	3.05e-05	7.20881	5080020	UBE2J1	1.55166
6100288	0.63371	9.25235	3.27259	0.00210722	0.0167722	-1.68498	6100288	2015-09-15	1.55155
5890193	0.633325	6.79909	5.13328	6.55e-06	0.000320666	3.7393	5890193	MS4A4A	1.55114
5090368	0.633154	7.96975	5.97407	4e-07	5.22e-05	6.4009	5090368	HSPA4	1.55095
4070168	0.63314	7.99623	5.06405	8.22e-06	0.000368305	3.52312	4070168	METAP1	1.55094
6980475	0.633087	8.31733	5.0967	7.38e-06	0.000343567	3.625	6980475	EFTUD2	1.55088
2360390	-0.632958	9.98115	-4.33048	8.76e-05	0.00174033	1.28286	2360390	LOC100130229	-1.55074
1010048	0.632722	9.26049	3.8065	0.000442157	0.0055	-0.236934	1010048	CXXC5	1.55049
4640703	0.632598	10.3376	3.36813	0.00160591	0.0138259	-1.43472	4640703	CHMP5	1.55035
2940541	-0.632467	12.8268	-4.62386	3.44e-05	0.000913916	2.16607	2940541	BLZF1	-1.55021
430519	0.632083	9.83905	3.38707	0.00152102	0.0132991	-1.38459	430519	FAM120A	1.5498
2030128	-0.631886	7.02408	-4.44817	6.03e-05	0.00134701	1.63477	2030128	HS.541871	-1.54959
2640703	-0.631808	7.53137	-3.83542	0.00040517	0.00517066	-0.155327	2640703	MAGEL2	-1.54951
2370482	0.631324	6.84403	6.38146	1.02e-07	2.09e-05	7.70173	2370482	GSN	1.54899
2370100	0.631033	10.9441	3.16607	0.00284026	0.0207616	-1.95899	2370100	DDB1	1.54867
5960070	-0.630397	7.05245	-3.60032	0.00081782	0.00854756	-0.809828	5960070	ELAVL3	-1.54799
5090575	-0.630356	7.19551	-3.8147	0.000431354	0.00541124	-0.213832	5090575	LOC727827	-1.54795
2510091	-0.63014	7.12391	-4.60968	3.6e-05	0.000939601	2.12295	2510091	COL8A1	-1.54772
5690347	0.629602	7.68407	5.47394	2.12e-06	0.000153694	4.81107	5690347	TPST2	1.54714
1090377	-0.629501	12.8269	-3.6158	0.000781313	0.00826292	-0.76739	1090377	FLJ35390	-1.54703
1410021	-0.629498	7.5226	-4.66388	3.02e-05	0.000837363	2.28801	1410021	AIF1L	-1.54703
4890328	0.629275	8.99405	3.205	0.00254814	0.0192285	-1.8595	4890328	SIDT2	1.54679
6520653	-0.629173	7.34262	-4.09352	0.000183801	0.00298833	0.585292	6520653	LOC643817	-1.54668
7330689	0.629036	12.9751	4.00112	0.000244452	0.00365025	0.317674	7330689	LOC728672	1.54653
7320025	-0.628947	7.12928	-3.76698	0.000498016	0.00598976	-0.347983	7320025	HS.540724	-1.54644
2190730	0.628914	8.97849	3.61231	0.000789404	0.00834101	-0.776965	2190730	CEPT1	1.5464
1400121	0.627624	7.06066	4.73277	2.42e-05	0.000721113	2.49866	1400121	SLCO2B1	1.54502
4780600	0.627575	6.86467	7.22477	6.12e-09	3.4e-06	10.3838	4780600	RBM47	1.54497
1110332	-0.627537	7.10667	-4.41698	6.66e-05	0.0014391	1.54117	1110332	PLA2G16	-1.54493
650348	0.627252	8.21562	4.60971	3.6e-05	0.000939601	2.12305	650348	METTL1	1.54462
7050332	0.62665	11.0071	5.30586	3.7e-06	0.00022092	4.28074	7050332	HSP90AA1	1.54398
6110674	0.626061	11.76	3.29955	0.00195241	0.0158847	-1.61478	6110674	ATP5A1	1.54334
3190092	0.625852	10.4461	2.85067	0.00667677	0.0382216	-2.73664	3190092	LDHA	1.54312
7330324	-0.624518	7.23806	-4.43532	6.28e-05	0.00138401	1.59618	7330324	LOC729176	-1.5417
1170440	0.624396	7.27788	7.4771	2.65e-09	1.89e-06	11.1787	1170440	AHCYL1	1.54157
6020762	-0.624275	7.13974	-4.60758	3.62e-05	0.000941816	2.11655	6020762	LOC100132826	-1.54144
4210687	-0.624221	7.26018	-4.33511	8.63e-05	0.00172671	1.29663	4210687	ZNF485	-1.54138
5270021	0.624124	8.42159	5.17661	5.68e-06	0.000291711	3.87491	5270021	UBE2E2	1.54128
630377	0.624089	9.56291	3.9762	0.000263885	0.00385391	0.245969	630377	RHOA	1.54124
5090215	0.62385	8.74848	3.49871	0.00110145	0.0106004	-1.08608	5090215	IFI6	1.54098
2750719	0.623632	7.93612	3.44375	0.00129189	0.0118757	-1.23371	2750719	DDX21	1.54075
5810367	-0.623558	12.8979	-4.00548	0.000241193	0.00362219	0.330261	5810367	N4BP2	-1.54067
6350692	-0.623144	7.26439	-3.41344	0.00140999	0.012608	-1.31457	6350692	MSTO2P	-1.54023
1440519	-0.623116	7.2961	-4.29065	9.93e-05	0.0019151	1.16454	1440519	HS.442504	-1.5402
1300671	0.622589	11.8163	6.91449	1.72e-08	6.39e-06	9.40066	1300671	NCOA4	1.53964
430021	-0.622225	7.04077	-4.71134	2.59e-05	0.000755693	2.43302	430021	LOC100129555	-1.53925
7100711	0.622151	10.4393	3.20593	0.00254145	0.0191933	-1.85709	7100711	CALM2	1.53917
1010037	0.621928	9.04038	4.05119	0.000209509	0.0032766	0.462379	1010037	CYTH4	1.53893
5720059	-0.621793	8.25582	-3.87154	0.000363166	0.00480872	-0.0530114	5720059	GFOD1	-1.53879
1190064	-0.6215	7.22678	-4.36477	7.86e-05	0.00162416	1.38504	1190064	UGT2B7	-1.53847
3840474	0.621104	8.0505	4.31037	9.33e-05	0.00183119	1.22306	3840474	LOC441481	1.53805
6130730	0.621085	8.8822	3.78132	0.000476995	0.00581393	-0.30774	6130730	FAM96A	1.53803
7400626	0.620968	11.2346	4.67498	2.92e-05	0.000817786	2.32188	7400626	NFKB1	1.53791
360689	0.620659	8.6703	3.7717	0.000491002	0.00594172	-0.334749	360689	HEBP1	1.53758
540669	-0.620316	7.16515	-4.03024	0.000223493	0.00342387	0.40175	540669	LOC100133270	-1.53721
3520689	-0.620176	10.0947	-3.37131	0.00159134	0.013738	-1.4263	3520689	DDX19A	-1.53706
2190524	-0.619873	7.0847	-4.60634	3.64e-05	0.000943491	2.11279	2190524	RNF183	-1.53674
3840246	-0.619593	7.05131	-3.00026	0.00447678	0.0289647	-2.37435	3840246	GRIK2	-1.53644
3390603	0.619464	9.39511	3.89022	0.000343123	0.00461054	9.13e-05	3390603	MDH1	1.5363
1070435	0.619418	6.93002	8.33468	1.61e-10	4.75e-07	13.8372	1070435	GAS7	1.53625
1030400	-0.619329	7.21425	-4.00307	0.000242989	0.00363659	0.323306	1030400	LOC643664	-1.53616
3610397	0.618731	11.8308	3.59964	0.000819473	0.00855349	-0.811704	3610397	ATP6V0C	1.53552
5290161	0.618647	7.03101	6.31462	1.28e-07	2.44e-05	7.48825	5290161	C17ORF91	1.53544
3830465	0.617898	7.41852	3.03471	0.00407705	0.0271262	-2.28921	3830465	APOC1	1.53464
4880477	-0.617728	9.33584	-3.43935	0.00130843	0.0119788	-1.24547	4880477	LOC643031	-1.53446
4920112	-0.617643	7.30807	-3.71244	0.000586377	0.00671399	-0.500276	4920112	KIAA0319	-1.53437
460102	0.617443	8.71889	4.2001	0.000131918	0.00235783	0.897099	460102	CD53	1.53415
650112	0.617022	7.22065	6.03259	3.29e-07	4.62e-05	6.58761	650112	LST1	1.53371
4050474	0.616934	7.2329	7.23408	5.93e-09	3.38e-06	10.4133	4050474	C4ORF41	1.53361
6620152	0.616901	7.47047	7.43112	3.09e-09	2.14e-06	11.0342	6620152	HADHB	1.53358
6620563	0.616719	13.4556	3.68488	0.000636591	0.00714516	-0.57681	6620563	LOC644604	1.53338
7320379	0.616461	8.76354	3.62788	0.000753897	0.00805919	-0.734182	7320379	YIPF4	1.53311
3310025	-0.616278	8.63455	-3.07673	0.00363482	0.0249638	-2.18452	3310025	OCIAD2	-1.53292
4830286	-0.615504	7.14989	-3.87446	0.000359961	0.00477432	-0.044722	4830286	HS.413397	-1.53209
6380484	0.615444	6.8895	5.40831	2.64e-06	0.000177051	4.60367	6380484	SERPINA1	1.53203
2370593	-0.615185	7.1694	-4.53264	4.61e-05	0.00111499	1.88937	2370593	GPC6	-1.53175
7610022	-0.615167	7.05595	-3.75952	0.000509295	0.00608513	-0.368877	7610022	HS.569318	-1.53173
3850369	-0.614324	7.14494	-3.63323	0.000742076	0.00797665	-0.719486	3850369	HS.545298	-1.53084
3440441	-0.61401	8.95089	-5.50404	1.92e-06	0.000144374	4.90633	3440441	STAG3L3	-1.53051
20487	0.613997	7.08128	5.91713	4.84e-07	5.83e-05	6.2193	20487	RNF13	1.53049
7210719	0.613883	7.33277	7.2418	5.78e-09	3.33e-06	10.4377	7210719	NCSTN	1.53037
290114	0.613801	9.3844	3.92715	0.000306609	0.00426442	0.105398	290114	EBNA1BP2	1.53029
6420133	0.613704	7.79753	4.70125	2.68e-05	0.000775459	2.40216	6420133	DYNC1I2	1.53018
1500504	0.613664	8.74316	4.21318	0.000126628	0.0022871	0.935615	1500504	AKR1A1	1.53014
3370201	-0.613465	7.86826	-4.0331	0.000221536	0.0034001	0.41	3370201	LOC648343	-1.52993
7570546	-0.613311	12.8167	-4.05426	0.000207537	0.00325546	0.471254	7570546	LOC100129269	-1.52977
1430170	0.613272	6.93566	5.53148	1.75e-06	0.000135452	4.99319	1430170	FGL2	1.52972
5080326	0.61308	10.9344	3.97391	0.000265745	0.00386791	0.239386	5080326	PSMA6	1.52952
7040709	-0.612513	7.31623	-4.37122	7.7e-05	0.00159797	1.40428	7040709	IGF2BP2	-1.52892
5570139	0.612317	7.2819	4.78698	2.03e-05	0.000636614	2.66506	5570139	QPCT	1.52871
4040390	-0.612199	7.1391	-4.47874	5.47e-05	0.00126558	1.72673	4040390	ZNF536	-1.52859
430682	-0.611717	7.07826	-3.66542	0.000674522	0.00745399	-0.63069	430682	NLRP12	-1.52808
6060484	0.61154	8.20819	4.84175	1.7e-05	0.000570632	2.83368	6060484	MARCKS	1.52789
3390037	-0.610414	7.31196	-3.81058	0.000436746	0.00545857	-0.225434	3390037	FLJ10088	-1.5267
1580364	-0.610401	6.96452	-5.59712	1.41e-06	0.000119419	5.20128	1580364	LOC441728	-1.52668
870209	-0.610301	8.27912	-3.6933	0.000620829	0.00700487	-0.553462	870209	LOC100134304	-1.52658
7160348	0.610126	7.01359	6.90329	1.78e-08	6.58e-06	9.36506	7160348	MAPK6	1.52639
6860379	0.610117	8.06343	5.30305	3.74e-06	0.000222404	4.2719	6860379	SRP54	1.52638
2710196	0.609679	8.28127	5.03128	9.15e-06	0.000393314	3.42102	2710196	UTP6	1.52592
1400593	0.60949	7.06424	4.47333	5.57e-05	0.00127774	1.71044	1400593	SIGLEC14	1.52572
6380435	-0.609366	7.35043	-3.64116	0.000724846	0.00785031	-0.697638	6380435	LOC651429	-1.52559
5090619	0.608915	7.48422	3.42018	0.00138287	0.012436	-1.29662	5090619	STAT3	1.52511
2000601	-0.608197	7.2333	-3.78529	0.000471341	0.00576136	-0.296608	2000601	LOC642946	-1.52435
5360347	0.607086	7.76128	3.79362	0.000459668	0.00565969	-0.273198	5360347	NQO1	1.52318
2900564	-0.606854	7.17788	-3.67525	0.000655106	0.00730609	-0.603503	2900564	LOC100131044	-1.52294
3940482	-0.606837	7.18103	-3.4954	0.00111211	0.010672	-1.095	3940482	CDR2L	-1.52292
5260440	0.606007	7.52763	4.82021	1.82e-05	0.000594095	2.7673	5260440	ST3GAL6	1.52204
7570056	-0.605667	6.95431	-3.8438	0.000395028	0.00508735	-0.131634	7570056	FLJ35282	-1.52168
2810681	-0.605394	7.05619	-3.40676	0.00143738	0.01278	-1.33235	2810681	LOC645261	-1.52139
540681	0.605189	11.1269	3.67743	0.000650863	0.00727251	-0.597454	540681	S100A10	1.52118
10685	0.604797	8.75859	3.72151	0.000570701	0.00659814	-0.475022	10685	ANTXR2	1.52076
4890041	-0.604636	7.26022	-4.3147	9.21e-05	0.00180936	1.23593	4890041	DUSP8	-1.5206
4010424	-0.604269	8.61895	-4.55704	4.26e-05	0.00105089	1.96322	4010424	ANKRD13D	-1.52021
20356	-0.604112	7.20837	-3.4969	0.00110727	0.0106382	-1.09096	20356	DPY19L2P2	-1.52004
5810735	-0.603999	12.4223	-3.923	0.000310514	0.00429832	0.0935516	5810735	LOC646996	-1.51992
3710343	-0.603952	7.37539	-4.27254	0.000105121	0.00200119	1.11088	3710343	ITIH4	-1.51987
150224	-0.603277	7.83329	-3.73023	0.00055601	0.00647459	-0.450715	150224	LOC196752	-1.51916
3460278	0.602996	9.23627	3.78994	0.000464779	0.00570033	-0.283523	3460278	C22ORF13	1.51887
5390202	0.602938	10.6215	4.81551	1.85e-05	0.0005987	2.75281	5390202	TMED9	1.51881
460670	-0.602797	7.42395	-3.83714	0.000403075	0.00515226	-0.150481	460670	FZD7	-1.51866
6200196	-0.602285	7.12542	-4.16948	0.000145149	0.00252134	0.807189	6200196	SLC4A8	-1.51812
7050066	-0.602006	7.00494	-3.5921	0.000837881	0.00869227	-0.832341	7050066	ODZ3	-1.51783
1170647	0.601592	9.83973	4.60327	3.67e-05	0.000951277	2.10346	1170647	ACADVL	1.51739
5910746	-0.601207	7.62873	-4.82849	1.77e-05	0.000585595	2.79282	5910746	PRO0628	-1.51699
1240452	-0.601114	7.19466	-4.69874	2.7e-05	0.0007789	2.39449	1240452	PINX1	-1.51689
1710452	-0.600722	7.00375	-4.79306	1.99e-05	0.000628885	2.68373	1710452	LOC730130	-1.51648
2750731	-0.600594	7.07716	-4.86337	1.58e-05	0.000546823	2.90038	2750731	LOC729900	-1.51634
7550333	0.600298	10.3463	4.19193	0.000135326	0.00240285	0.873103	7550333	PACSIN2	1.51603
1190446	-0.599915	6.99414	-3.9504	0.00028558	0.00406455	0.171938	1190446	DLC1	-1.51563
4830424	0.599278	8.09689	3.28332	0.00204427	0.0164133	-1.65709	4830424	MYLIP	1.51496
10747	0.599181	8.92273	3.48785	0.00113681	0.0108317	-1.11535	10747	DOCK2	1.51486
4210703	0.599092	9.15151	2.96758	0.00488956	0.0307468	-2.45452	4210703	RPL15	1.51476
6480148	-0.598625	7.09057	-3.14287	0.00302915	0.0218261	-2.01794	6480148	LOC647341	-1.51427
2100253	0.598605	6.81668	7.4131	3.28e-09	2.24e-06	10.9775	2100253	JAKMIP2	1.51425
360619	0.598457	7.83337	3.99224	0.000251209	0.00371939	0.292112	360619	FGR	1.5141
6330279	0.597971	7.57257	5.05865	8.37e-06	0.000372417	3.50629	6330279	ATP6V1H	1.51359
580403	0.597829	7.31352	4.66724	2.99e-05	0.000830764	2.29828	580403	DFNA5	1.51344
2940201	0.59771	7.47049	5.23492	4.68e-06	0.000256196	4.05775	2940201	C18ORF32	1.51331
6940152	0.597603	9.18805	3.2306	0.00237173	0.0183068	-1.79365	6940152	CYBASC3	1.5132
6200053	0.597468	7.96392	5.41928	2.54e-06	0.000173126	4.63831	6200053	FEZ2	1.51306
4830100	0.597436	8.99157	3.3749	0.00157506	0.0136449	-1.41681	4830100	HSP90AB1	1.51302
4900273	-0.597385	12.5398	-4.16774	0.000145936	0.00252957	0.802101	4900273	LOC100130835	-1.51297
6940360	0.597116	7.661	4.7127	2.58e-05	0.000753653	2.43719	6940360	ACVR1	1.51269
1410603	-0.596671	7.96997	-3.18099	0.00272472	0.0201252	-1.92094	1410603	RAB3IP	-1.51222
6370133	0.59654	7.45206	5.41473	2.58e-06	0.000175003	4.62394	6370133	SEC23B	1.51209
1340259	0.59605	7.31759	5.34	3.31e-06	0.000206967	4.38825	1340259	ZNF330	1.51157
6770730	0.595983	9.34602	3.35268	0.00167844	0.0142484	-1.47546	6770730	GSTO1	1.5115
2940373	0.595864	8.93066	4.2945	9.81e-05	0.00190058	1.17595	2940373	TACC1	1.51138
3290593	-0.595726	7.18143	-4.33024	8.77e-05	0.00174093	1.28214	3290593	C14ORF174	-1.51123
5960541	-0.595325	6.94191	-3.84639	0.000391945	0.00506186	-0.124311	5960541	HCG9	-1.51081
5390095	0.595291	8.63741	4.57011	4.09e-05	0.00101921	2.0028	5390095	RASSF2	1.51078
6770601	0.595136	7.93605	3.74304	0.000535092	0.00629213	-0.41496	6770601	LOC730278	1.51061
1570538	0.595028	8.47065	3.47273	0.00118788	0.0111807	-1.15604	1570538	GTF2E2	1.5105
7400653	0.59499	6.86771	3.92307	0.000310455	0.00429832	0.0937294	7400653	PFKFB4	1.51046
7380593	-0.594546	7.08042	-5.05874	8.36e-06	0.000372417	3.50657	7380593	HS.320051	-1.51
1260228	0.594136	6.74427	7.82739	8.38e-10	9.65e-07	12.2734	1260228	CLEC5A	1.50957
830019	0.593807	7.33643	4.6499	3.16e-05	0.000863104	2.24539	830019	PPARG	1.50922
4060452	-0.593603	7.22569	-3.92331	0.000310221	0.00429832	0.0944327	4060452	LOC648226	-1.50901
2490048	-0.593277	7.15844	-4.01198	0.000236423	0.00356871	0.348995	2490048	KRT126P	-1.50867
6860543	0.593257	10.39	5.23955	4.61e-06	0.000253287	4.07229	6860543	ATP6V1E1	1.50865
730017	-0.593146	7.18002	-4.57018	4.09e-05	0.00101921	2.00303	730017	LOC652850	-1.50853
5860463	0.593037	7.08045	5.87548	5.56e-07	6.37e-05	6.08651	5860463	NEK6	1.50842
1030471	0.592703	10.7489	3.13073	0.00313268	0.0223369	-2.04869	1030471	SEC61A1	1.50807
3870386	-0.59258	12.1165	-3.66845	0.000668469	0.00742707	-0.6223	3870386	GPR1	-1.50794
1770279	0.592547	7.77432	5.02744	9.27e-06	0.000395057	3.40907	1770279	DERA	1.50791
610465	-0.592139	7.16229	-4.01802	0.000232065	0.00352063	0.366443	610465	LOC653073	-1.50748
1400035	0.592065	7.39996	4.63665	3.3e-05	0.000886034	2.20502	1400035	RCBTB2	1.5074
4280113	0.591584	11.0215	4.92431	1.3e-05	0.000487172	3.08883	4280113	NFKBIA	1.5069
7000274	0.591391	12.2381	2.72603	0.00923915	0.0479755	-3.02894	7000274	LOC644039	1.5067
6330484	0.591336	6.84478	6.59249	5.04e-08	1.28e-05	8.37534	6330484	CTSS	1.50664
830047	-0.590882	9.71535	-3.74593	0.000530479	0.00626376	-0.406886	830047	GSTP1	-1.50617
7150661	0.590714	7.45057	4.56744	4.12e-05	0.00102556	1.99473	7150661	HK2	1.50599
6220162	-0.590634	7.28144	-3.96235	0.000275321	0.00397059	0.206212	6220162	DKFZP434L187	-1.50591
4640064	0.59058	6.86525	6.02531	3.37e-07	4.68e-05	6.56438	4640064	LTBR	1.50585
2600537	0.590577	7.59694	4.99257	1.04e-05	0.000424105	3.30061	2600537	CBFB	1.50585
6200647	0.590513	7.7538	5.34131	3.29e-06	0.000206346	4.39237	6200647	IBTK	1.50578
2760292	0.590276	9.74819	2.75869	0.00849159	0.0453746	-2.95321	2760292	PPP1CC	1.50554
4060044	-0.590118	7.30546	-4.23238	0.000119241	0.0021931	0.992188	4060044	LOC100130367	-1.50537
6900750	0.590109	7.91207	4.8485	1.66e-05	0.000563281	2.8545	6900750	HDAC2	1.50536
4390019	-0.589901	7.04371	-3.63694	0.000733973	0.00791202	-0.709276	4390019	HS.538376	-1.50514
4210309	0.589811	7.16495	5.5893	1.45e-06	0.000121265	5.17647	4210309	TMED5	1.50505
4480180	0.589767	8.61091	4.05433	0.000207492	0.00325546	0.471459	4480180	DEK	1.505
5670131	-0.589502	7.189	-3.55016	0.000947747	0.00952405	-0.946728	5670131	LOC283767	-1.50473
7150019	0.589107	6.88846	4.98493	1.07e-05	0.000428911	3.27687	7150019	OLFML2B	1.50432
7560725	-0.588856	7.49925	-3.25234	0.00223108	0.0174869	-1.73749	7560725	PLEKHN1	-1.50405
2190221	0.588714	9.45458	3.20208	0.00256897	0.0193232	-1.86697	2190221	EIF3L	1.50391
4200414	-0.588426	8.19276	-4.24098	0.00011607	0.00215068	1.01757	4200414	PSPC1	-1.5036
5820703	-0.588003	7.10038	-4.51701	4.84e-05	0.00115703	1.84214	5820703	BRCA1	-1.50316
160070	-0.587783	8.59548	-3.3186	0.00184966	0.0152809	-1.56499	160070	C16ORF30	-1.50294
6560484	0.587373	8.45902	4.45276	5.94e-05	0.00133587	1.64857	6560484	VPS41	1.50251
1580427	0.587231	7.59877	4.21229	0.000126983	0.00229177	0.932975	1580427	THEM2	1.50236
4890592	-0.587155	9.5617	-3.62376	0.00076315	0.00813275	-0.745525	4890592	PDE7A	-1.50228
3390373	-0.58683	8.6479	-4.22095	0.000123589	0.00224854	0.95848	3390373	TIMM22	-1.50194
1510538	0.586821	6.74613	5.42556	2.49e-06	0.000171682	4.65817	1510538	EPB41L3	1.50193
7510377	0.586817	7.0778	4.90799	1.37e-05	0.00050248	3.03831	7510377	MSC	1.50193
3310349	-0.586155	12.9207	-4.0372	0.000218753	0.00337314	0.421861	3310349	LOC100127975	-1.50124
6290598	0.586091	7.44014	6.60289	4.87e-08	1.26e-05	8.40852	6290598	TMEM138	1.50117
3140609	-0.585731	7.10464	-4.32532	8.9e-05	0.00176149	1.26749	3140609	DKFZP779L1853	-1.5008
5700670	0.585716	7.76642	3.93041	0.000303574	0.00423828	0.114713	5700670	WASPIP	1.50078
7510747	-0.585152	7.35703	-4.06798	0.000198919	0.00316335	0.511066	7510747	LOC390671	-1.5002
6650746	0.5851	9.18732	3.22556	0.00240549	0.0184767	-1.80663	6650746	RHBDD2	1.50014
3060367	-0.585093	7.30869	-3.6853	0.000635788	0.00714124	-0.575635	3060367	HS.552203	-1.50014
6590349	0.584885	6.91124	6.00737	3.58e-07	4.91e-05	6.50712	6590349	LOC100129034	1.49992
360653	0.584715	13.6685	4.28776	0.000100211	0.00193028	1.15595	360653	LOC647276	1.49974
1400075	-0.584629	7.02479	-3.37427	0.00157792	0.0136621	-1.41849	1400075	FLJ44290	-1.49965
2480326	0.584544	10.2656	3.21345	0.00248857	0.018918	-1.83779	2480326	HSP90B1	1.49957
4730747	0.584061	9.96348	2.72353	0.00929867	0.048188	-3.0347	4730747	IGLL1	1.49906
2760242	-0.583798	7.42147	-4.71925	2.53e-05	0.00074349	2.45724	2760242	TIAM1	-1.49879
4850136	0.583696	10.1475	3.41054	0.00142181	0.0126786	-1.32229	4850136	LOC399988	1.49868
2650164	0.583658	7.62777	5.33147	3.4e-06	0.000210113	4.36138	2650164	FLJ10986	1.49864
5910082	-0.583646	7.5927	-3.98217	0.000259093	0.00380727	0.263144	5910082	TMEM1	-1.49863
940711	0.583642	10.337	2.92084	0.0055424	0.0335669	-2.56821	940711	ATP5A1	1.49863
5900180	-0.583587	7.09827	-3.95957	0.000277679	0.00399057	0.198222	5900180	LOC651619	-1.49857
2360397	-0.583565	7.06252	-3.46766	0.00120548	0.0113083	-1.16965	2360397	GNGT1	-1.49855
6650161	0.583492	8.17868	4.42064	6.58e-05	0.00142653	1.55214	6650161	GNA13	1.49847
5860477	0.583353	8.9322	3.75189	0.000521088	0.00618224	-0.390228	5860477	CANX	1.49833
1400682	0.583113	7.73826	4.73461	2.41e-05	0.000719539	2.50429	1400682	EFHA1	1.49808
6660519	-0.583048	7.10146	-4.88659	1.47e-05	0.000523896	2.97211	6660519	LOC642369	-1.49801
6450372	0.5828	9.16431	4.25701	0.000110377	0.0020745	1.06492	6450372	PDHA1	1.49775
3310139	0.58253	8.63471	3.99267	0.000250876	0.00371893	0.293357	3310139	ARF1	1.49747
3710170	-0.582452	7.1657	-4.12187	0.000168327	0.0028073	0.667913	3710170	PQLC2	-1.49739
4180725	-0.582429	7.3003	-4.55463	4.29e-05	0.00105628	1.95592	4180725	NR2C1	-1.49737
2470435	-0.582378	6.99681	-4.81682	1.84e-05	0.000597787	2.75685	2470435	LOC222967	-1.49732
4640424	-0.582192	7.04816	-3.84466	0.000394001	0.00508028	-0.129202	4640424	LOC644826	-1.49712
4920435	-0.581959	7.18452	-3.7808	0.000477754	0.00581867	-0.309223	4920435	SNORA11E	-1.49688
5310575	-0.581407	7.14096	-3.49324	0.00111913	0.0107173	-1.10082	5310575	LOC440895	-1.49631
3060292	0.581323	7.37595	5.0475	8.68e-06	0.000380612	3.47155	3060292	LAMP2	1.49622
1170523	-0.581261	12.8803	-4.36495	7.85e-05	0.00162416	1.38556	1170523	TRIM13	-1.49616
2030202	-0.581133	7.18031	-4.14972	0.000154366	0.00262829	0.749295	2030202	CHADL	-1.49602
3120639	-0.58099	7.10738	-4.09086	0.000185321	0.00300579	0.57756	3120639	SPATA9	-1.49587
430255	-0.580902	7.29697	-5.83451	6.38e-07	6.91e-05	5.95601	430255	LOC647606	-1.49578
5360193	0.580794	6.82144	6.18317	1.99e-07	3.36e-05	7.06839	5360193	SIRPA	1.49567
3610035	0.580516	7.4066	3.86535	0.000370051	0.00488072	-0.0705732	3610035	CD58	1.49538
4220301	-0.580264	6.90276	-3.95531	0.000281324	0.00402277	0.186004	4220301	PCDHAC1	-1.49512
6520563	-0.579986	6.9776	-5.41796	2.55e-06	0.000173631	4.63417	6520563	FLJ42133	-1.49483
3460201	0.579806	7.35011	4.97493	1.1e-05	0.000436841	3.24582	3460201	ADIPOR1	1.49465
4060382	-0.579513	7.86435	-4.71894	2.53e-05	0.000743761	2.45631	4060382	LOC643035	-1.49434
1410327	-0.579504	7.19359	-4.09127	0.00018509	0.00300412	0.578729	1410327	LOC646496	-1.49434
6250273	-0.579179	7.00117	-4.36023	7.97e-05	0.00163867	1.37149	6250273	INGX	-1.494
3140136	-0.579144	7.11188	-3.28692	0.00202357	0.0162931	-1.64772	3140136	LOC643584	-1.49396
7550243	0.579059	7.28237	4.82375	1.8e-05	0.000590559	2.77821	7550243	TMEM38B	1.49387
2360471	0.579031	7.61366	4.42865	6.42e-05	0.00140284	1.57617	2360471	H2AFY	1.49385
2850112	0.578995	8.38974	4.77628	2.1e-05	0.000653557	2.63216	2850112	UBAC1	1.49381
4210128	0.578693	9.30987	3.64345	0.000719939	0.00780971	-0.69132	4210128	MTPN	1.4935
4220632	0.578597	10.2611	3.79954	0.000451533	0.00558282	-0.256528	4220632	ATP1B3	1.4934
4220605	0.578515	7.72147	3.64811	0.000710064	0.00773099	-0.678472	4220605	ETS2	1.49331
6560156	0.578323	8.52707	4.48189	5.42e-05	0.00125679	1.73621	6560156	DUSP3	1.49311
1850324	-0.578187	7.7287	-5.0959	7.4e-06	0.000343799	3.62248	1850324	LOC100190939	-1.49297
6840075	0.578106	7.50974	5.51833	1.83e-06	0.000140002	4.95155	6840075	NP	1.49289
4640022	-0.577465	10.3913	-3.15944	0.00289308	0.0210544	-1.97587	4640022	LOC442727	-1.49223
840035	-0.577397	7.20547	-3.76198	0.000505552	0.00604959	-0.361995	840035	FAM71F1	-1.49215
6020152	0.577346	8.19207	3.92195	0.000311509	0.00430705	0.0905541	6020152	SH3KBP1	1.4921
6220202	-0.57733	13.1545	-3.81991	0.000424629	0.00535531	-0.199153	6220202	PTGR2	-1.49209
2340202	-0.576226	7.3337	-3.18784	0.00267318	0.0198677	-1.90343	2340202	LOC728650	-1.49094
20279	-0.576109	7.29172	-4.51225	4.92e-05	0.00116887	1.82775	20279	HS.572495	-1.49082
1450093	0.57601	7.66856	5.86986	5.67e-07	6.45e-05	6.06863	1450093	ACAA2	1.49072
6020048	-0.575874	7.09164	-3.67927	0.000647311	0.00724483	-0.59236	6020048	LOC646103	-1.49058
6130400	0.575777	7.49364	5.74383	8.63e-07	8.37e-05	5.66734	6130400	LOC728532	1.49048
1980209	0.575618	7.6592	5.5516	1.64e-06	0.000130086	5.05695	1980209	SEC23B	1.49032
1660286	0.575327	7.79294	3.99873	0.000246248	0.00366921	0.31081	1660286	RILPL2	1.49001
2630703	0.575214	7.09036	7.34904	4.05e-09	2.62e-06	10.7759	2630703	FAM49B	1.4899
6770014	0.574021	7.89214	4.07978	0.000191791	0.00308532	0.54533	6770014	TPR	1.48867
130368	0.574	8.23482	3.11102	0.00330791	0.0232928	-2.09845	130368	PRKAR1A	1.48865
3290398	0.573801	9.82629	3.30616	0.00191617	0.0156878	-1.59753	3290398	SLC25A3	1.48844
1030086	-0.57361	6.92355	-5.03642	9e-06	0.000389815	3.43702	1030086	VSX1	-1.48824
4010075	0.573513	7.24334	6.87737	1.94e-08	6.91e-06	9.28265	4010075	XPR1	1.48814
130487	-0.573329	7.30628	-4.20506	0.000129888	0.0023273	0.911689	130487	LOC100128775	-1.48795
7400452	-0.573313	7.08976	-3.37554	0.00157218	0.0136274	-1.41513	7400452	PROM1	-1.48794
4670162	0.5732	7.77111	4.7196	2.53e-05	0.00074349	2.45832	4670162	CTSH	1.48782
2190128	0.572667	6.90448	6.33455	1.2e-07	2.33e-05	7.55193	2190128	RAB32	1.48727
4610390	0.572447	12.2857	3.81856	0.000426357	0.00536565	-0.202948	4610390	ACTB	1.48704
3390544	0.572355	9.04327	3.38336	0.00153731	0.013394	-1.39442	3390544	HSP90AA1	1.48695
110682	0.571948	7.52053	4.4524	5.95e-05	0.00133659	1.64749	110682	S100A11	1.48653
1770181	0.571766	10.3684	2.9309	0.00539544	0.0329709	-2.54385	1770181	C15ORF24	1.48634
4260541	-0.570957	7.07785	-4.1865	0.00013764	0.0024312	0.857153	4260541	LOC100129139	-1.48551
6020064	-0.570902	7.06188	-4.3953	7.13e-05	0.00150708	1.47626	6020064	LOC729523	-1.48545
290022	-0.570776	7.40983	-6.04593	3.14e-07	4.49e-05	6.63019	290022	2015-09-01	-1.48532
5870475	-0.57075	7.14524	-4.72604	2.47e-05	0.000731444	2.47804	5870475	SNORA62	-1.4853
4060326	0.570616	10.0754	3.07611	0.00364108	0.0249886	-2.1861	4060326	ATP5F1	1.48516
540601	0.570018	9.05896	2.93614	0.00532024	0.0326772	-2.53112	540601	BRI3P1	1.48454
3610309	0.569936	12.6925	3.08639	0.00353979	0.0244677	-2.16034	3610309	LOC653881	1.48446
5220347	0.569681	7.89248	4.85252	1.64e-05	0.000558764	2.86691	5220347	BCKDK	1.4842
3120743	0.569606	7.25183	5.23478	4.69e-06	0.000256196	4.05733	3120743	LAMP2	1.48412
130685	0.56945	7.90562	5.82503	6.58e-07	7.05e-05	5.9258	130685	ARL8B	1.48396
2680487	0.569387	8.17071	4.1342	0.000161999	0.00272678	0.70393	2680487	SERINC1	1.48389
4250253	-0.569208	7.19962	-4.0701	0.00019762	0.00315051	0.51722	4250253	HS.421720	-1.48371
3420722	-0.568857	7.07988	-4.21951	0.000124147	0.00225523	0.954235	3420722	OR10T2	-1.48335
3370291	0.568743	8.55883	3.14176	0.00303847	0.0218632	-2.02075	3370291	EWSR1	1.48323
4760241	-0.568669	7.08879	-3.40186	0.00145779	0.0129204	-1.34537	4760241	HDAC8	-1.48316
1470400	-0.568604	7.0724	-3.42678	0.00135679	0.012274	-1.27903	1470400	GABPB2	-1.48309
770603	-0.568557	7.09696	-3.63648	0.000734956	0.00791624	-0.710521	770603	BDNF	-1.48304
2570332	0.568185	7.33445	3.349	0.00169616	0.0143543	-1.48515	2570332	PTGR1	1.48266
1780348	0.568113	7.98605	4.86752	1.56e-05	0.000542722	2.9132	1780348	FH	1.48258
1740709	-0.568027	7.19726	-5.87491	5.57e-07	6.37e-05	6.08471	1740709	HS.336643	-1.48249
4890278	-0.567685	7.38701	-4.34496	8.37e-05	0.00169186	1.32595	4890278	MGC3032	-1.48214
4860707	0.567673	6.88541	6.68038	3.76e-08	1.09e-05	8.65557	4860707	ANKRD33	1.48213
3520672	-0.567612	7.22806	-4.20861	0.000128454	0.00231037	0.922136	3520672	LRRC37A	-1.48207
7650152	0.567233	13.0438	4.49068	5.27e-05	0.00123174	1.76268	7650152	GNB2L1	1.48168
6350392	0.566765	6.91364	7.28825	4.96e-09	3.04e-06	10.5842	6350392	SLC1A4	1.4812
2600458	-0.566697	6.88823	-3.63729	0.000733205	0.00791001	-0.708302	2600458	TRR1	-1.48113
4880561	0.56627	8.69608	3.53352	0.00099506	0.00985618	-0.991917	4880561	AHSA1	1.48069
6840246	0.566206	7.3408	4.81885	1.83e-05	0.00059538	2.7631	6840246	CTSA	1.48062
5360307	-0.566089	8.68174	-2.92808	0.00543622	0.0331429	-2.55068	5360307	LOC644937	-1.4805
4890487	0.565933	13.458	5.54264	1.69e-06	0.000132684	5.02856	4890487	B2M	1.48034
2710114	0.565777	9.42587	4.29129	9.91e-05	0.00191204	1.16643	2710114	GNB1	1.48018
7570228	-0.565558	8.33938	-3.09579	0.00344951	0.0240088	-2.13675	7570228	LOC100134648	-1.47996
2970113	-0.565449	6.93309	-3.66314	0.0006791	0.00748706	-0.636985	2970113	LOC729698	-1.47985
6770253	-0.56518	7.10178	-4.82663	1.79e-05	0.000587512	2.78707	6770253	KIAA0101	-1.47957
5860279	0.565046	9.18719	3.8109	0.00043633	0.00545708	-0.224544	5860279	RAB10	1.47943
110253	-0.564481	6.99257	-3.96403	0.000273916	0.00395757	0.211008	110253	RCOR2	-1.47886
6580270	-0.564474	7.37226	-3.85681	0.000379766	0.00496449	-0.094803	6580270	LOC646723	-1.47885
4010719	0.564235	6.77947	7.8781	7.1e-10	9.31e-07	12.4309	4010719	CSF2RA	1.4786
3520072	-0.564126	7.91162	-3.52849	0.00100979	0.0099444	-1.00554	3520072	MRPS18A	-1.47849
2970128	-0.56397	7.0895	-4.11706	0.000170862	0.00283922	0.65387	2970128	ULBP1	-1.47833
3890408	0.563947	7.99978	3.31864	0.00184943	0.0152809	-1.56488	3890408	RRBP1	1.47831
1470608	-0.563757	7.17034	-4.45934	5.82e-05	0.00131557	1.66833	1470608	ROM1	-1.47811
2690026	0.563686	7.2412	4.34365	8.4e-05	0.00169429	1.32206	2690026	SDC2	1.47804
5900575	0.563685	7.02602	5.0664	8.16e-06	0.000367121	3.53045	5900575	CD276	1.47804
4560164	0.56345	6.85978	6.43397	8.57e-08	1.84e-05	7.86943	4560164	PDLIM7	1.4778
6180408	-0.563176	9.69262	-4.79873	1.95e-05	0.000620319	2.70118	6180408	NOSIP	-1.47752
730470	-0.562872	7.20376	-4.16998	0.000144921	0.00251924	0.808665	730470	LOC647050	-1.47721
5960338	-0.562807	7.18504	-3.72965	0.000556981	0.0064827	-0.452341	5960338	HS.469046	-1.47714
2510164	-0.562638	7.5677	-3.9555	0.000281159	0.00402163	0.186553	2510164	SNORD3A	-1.47697
3450719	0.562409	13.7416	3.97867	0.000261893	0.00383431	0.253069	3450719	EEF1A1	1.47673
6270192	-0.562087	7.38313	-4.00118	0.000244403	0.00365025	0.317863	6270192	ZNF845	-1.4764
5340291	0.561686	7.66771	4.41286	6.75e-05	0.00145069	1.52883	5340291	KARS	1.47599
5220497	0.561409	7.5747	6.56518	5.52e-08	1.35e-05	8.2882	5220497	ACOT9	1.47571
3940358	0.561375	7.27648	5.98729	3.83e-07	5.1e-05	6.44307	3940358	OSBPL8	1.47567
2480711	0.561353	13.1087	3.222	0.00242965	0.0186049	-1.8158	2480711	LOC285176	1.47565
4810653	0.561242	8.73948	5.06277	8.25e-06	0.000369505	3.51913	4810653	YWHAH	1.47554
460059	-0.561168	6.92381	-3.90456	0.000328472	0.00445679	0.040923	460059	LOC100132857	-1.47546
1010685	-0.561049	7.09782	-4.18383	0.000138792	0.00244509	0.849312	1010685	HS.543211	-1.47534
7510707	-0.561024	7.69404	-3.22453	0.00241245	0.0185096	-1.80928	7510707	E2F6	-1.47532
6290239	-0.561007	7.03008	-4.11614	0.000171348	0.00284162	0.6512	6290239	ATP6V1B1	-1.4753
730626	-0.560707	7.10075	-3.15316	0.00294394	0.0213489	-1.99182	730626	LOC285074	-1.47499
2360142	-0.56069	6.89781	-3.32463	0.00181815	0.0150884	-1.54916	2360142	HS.561759	-1.47497
5960066	-0.560683	7.10901	-3.61151	0.000791261	0.0083569	-0.779149	5960066	LOC644101	-1.47497
670451	-0.560581	7.08304	-4.70656	2.63e-05	0.000764143	2.41841	670451	XAGE-4	-1.47486
150349	-0.560486	7.89666	-4.04186	0.000215632	0.00334078	0.435348	150349	PHKB	-1.47477
3370048	0.560423	7.68523	4.42936	6.4e-05	0.00140255	1.5783	3370048	SURF4	1.4747
1190246	0.560189	8.66747	4.69054	2.77e-05	0.000791122	2.36942	1190246	FBXL10	1.47446
3360017	-0.56018	6.88635	-3.4377	0.00131469	0.0120244	-1.24988	3360017	HS.209381	-1.47445
1690220	-0.560155	7.06705	-4.06284	0.000202108	0.00319256	0.496139	1690220	LOC389676	-1.47443
6200064	0.559964	8.57249	3.26542	0.00215034	0.017035	-1.70361	6200064	CECR1	1.47423
5130139	0.559779	7.74848	5.89628	5.19e-07	6.11e-05	6.15281	5130139	HSBP1	1.47404
2680100	0.559597	8.24721	3.73269	0.000551941	0.00643831	-0.443867	2680100	TNIP1	1.47386
7610259	0.559516	9.56619	4.05396	0.000207724	0.00325622	0.470412	7610259	LOC100131531	1.47377
4040564	0.559308	8.54102	3.90409	0.000328938	0.00445926	0.0395973	4040564	IRAK1	1.47356
4830577	-0.559297	8.49888	-3.63805	0.000731557	0.00789947	-0.70621	4830577	MRPS16	-1.47355
4290072	0.558576	8.90869	3.45269	0.0012589	0.0116633	-1.20978	4290072	SERTAD1	1.47281
1230280	-0.55851	7.29786	-4.12991	0.000164173	0.00275456	0.691396	1230280	N6AMT1	-1.47275
430673	-0.558307	7.21238	-4.43619	6.27e-05	0.00138171	1.59878	430673	FLJ30092	-1.47254
1770678	-0.557771	7.4236	-4.58524	3.89e-05	0.000986857	2.04871	1770678	MRP63	-1.47199
2350068	0.557765	7.25009	5.83629	6.34e-07	6.89e-05	5.96166	2350068	WDR12	1.47199
3800762	0.557708	8.35334	4.06487	0.000200845	0.00318095	0.502022	3800762	MAP3K2	1.47193
1510301	0.557509	7.25887	6.21188	1.8e-07	3.15e-05	7.16011	1510301	SCYL2	1.47173
5420053	0.557474	8.75354	3.95122	0.000284868	0.00405626	0.174277	5420053	CCT6P1	1.47169
4670575	0.557402	7.88041	4.1671	0.000146231	0.00253176	0.800202	4670575	HTATIP2	1.47162
460687	-0.556953	6.96627	-3.37263	0.00158532	0.0137173	-1.42281	460687	BRSK2	-1.47116
7610091	-0.556807	7.87912	-3.24519	0.00227645	0.0177571	-1.75599	7610091	ZDHHC14	-1.47101
4220692	-0.556614	6.89209	-4.56826	4.11e-05	0.00102394	1.99722	4220692	CENTG2	-1.47081
2850551	0.556471	7.13442	6.37299	1.05e-07	2.13e-05	7.67467	2850551	RCAN1	1.47067
6650180	-0.556179	6.92679	-3.92382	0.000309743	0.00429394	0.0958781	6650180	LOC284395	-1.47037
380397	-0.556112	6.94498	-3.79971	0.000451309	0.00558282	-0.256065	380397	SPANXE	-1.4703
1190452	0.555988	8.50564	3.54355	0.000966291	0.00965902	-0.964705	1190452	SYPL1	1.47017
6330044	0.555582	7.6915	4.90747	1.37e-05	0.00050248	3.03671	6330044	ANXA7	1.46976
2490326	-0.555438	7.31021	-3.91736	0.000315909	0.00435005	0.0774261	2490326	LOC100129571	-1.46962
4180594	-0.55529	7.08196	-3.77816	0.000481551	0.00585284	-0.316611	4180594	PRG1	-1.46946
160170	0.555269	7.14095	5.22447	4.85e-06	0.000261647	4.02497	160170	PKM2	1.46944
6980022	-0.55514	6.83957	-3.52269	0.00102706	0.0100788	-1.02127	6980022	LOC100132947	-1.46931
5270288	-0.554967	6.95887	-3.32484	0.00181709	0.0150865	-1.54862	5270288	LOC645321	-1.46913
270168	0.55486	9.99894	3.93197	0.000302127	0.00422275	0.119186	270168	HLA-DRA	1.46903
5340148	0.554811	7.35654	6.03027	3.31e-07	4.63e-05	6.5802	5340148	TMEM188	1.46898
7160400	0.554703	7.4974	3.94558	0.000289825	0.00410641	0.158117	7160400	MGST3	1.46887
5890450	0.554398	10.1267	5.41999	2.54e-06	0.000173126	4.64057	5890450	ATP6V1E1	1.46856
6620689	0.55427	8.25095	4.02645	0.00022612	0.00345291	0.390789	6620689	MTHFD2	1.46843
2490288	0.554122	7.26406	4.73309	2.42e-05	0.000720812	2.49965	2490288	ARRB1	1.46827
1050142	-0.554117	7.1949	-3.23491	0.00234322	0.01814	-1.78254	1050142	LOC647262	-1.46827
7330372	-0.554008	7.07738	-4.03353	0.000221239	0.00339816	0.41126	7330372	LOC728312	-1.46816
70672	0.553957	8.76883	2.8492	0.00670261	0.0383258	-2.74013	70672	TCIRG1	1.46811
7040100	-0.553752	6.99896	-4.80057	1.94e-05	0.000617461	2.70683	7040100	DKK4	-1.4679
6520035	0.553528	8.49975	3.1081	0.00333463	0.0234337	-2.1058	6520035	LOC402112	1.46767
4220731	0.553526	7.13055	3.63199	0.000744796	0.00799851	-0.722889	4220731	P4HA1	1.46767
4880333	-0.55334	7.49269	-4.12034	0.00016913	0.00281671	0.663443	4880333	FLJ40504	-1.46748
7050470	0.553294	7.65461	5.19531	5.34e-06	0.000279756	3.9335	7050470	TAX1BP1	1.46743
10050	0.552996	7.17523	6.41569	9.11e-08	1.9e-05	7.81104	10050	PAPD4	1.46713
7100376	0.552876	10.1695	3.9754	0.000264529	0.00385855	0.243682	7100376	LOC345041	1.46701
6590626	-0.552866	6.86809	-4.33152	8.73e-05	0.00173682	1.28595	6590626	HS.568407	-1.467
3780576	-0.552738	6.92159	-3.76033	0.000508061	0.00607359	-0.366613	3780576	LOC728148	-1.46687
4050541	0.552488	8.82658	3.22327	0.00242102	0.0185506	-1.81254	4050541	HMGN2	1.46661
780020	-0.552462	7.0007	-4.18241	0.000139408	0.00245229	0.845142	780020	LOC727804	-1.46659
1660468	-0.552353	7.02368	-3.74747	0.000528034	0.00624582	-0.402578	1660468	SLC30A4	-1.46648
7150497	-0.552312	7.84272	-3.61302	0.000787759	0.00832736	-0.775027	7150497	LOC730052	-1.46643
3890220	0.552214	9.08519	3.77244	0.000489915	0.00593055	-0.33268	3890220	TM2D3	1.46633
6760445	-0.5518	7.34584	-6.57968	5.26e-08	1.32e-05	8.33449	6760445	LAT1-3TM	-1.46591
5890341	-0.551651	7.0562	-5.31143	3.64e-06	0.000219078	4.29829	5890341	LOC642458	-1.46576
7330102	-0.55161	7.0886	-4.51983	4.8e-05	0.00114955	1.85067	7330102	CSMD1	-1.46572
7040307	0.55145	7.68251	4.27597	0.000103994	0.00198535	1.12103	7040307	UQCC	1.46556
3450709	-0.551335	7.1107	-4.30597	9.46e-05	0.00184757	1.20998	3450709	FLJ16734	-1.46544
5690619	-0.551124	7.09913	-3.94776	0.000287893	0.00408947	0.164382	5690619	HS.564389	-1.46523
4050639	0.550592	8.02372	3.28957	0.00200842	0.0162015	-1.64081	4050639	PAICS	1.46469
7610553	-0.550507	7.24663	-3.55882	0.000923996	0.00935303	-0.923177	7610553	FLJ44054	-1.4646
5720746	0.550249	9.25892	3.14917	0.00297673	0.0215239	-2.00196	5720746	CDV3	1.46434
7150524	-0.550186	7.19669	-4.94275	1.22e-05	0.000466474	3.14599	7150524	LOC641367	-1.46427
5340482	-0.550151	6.94836	-4.03857	0.000217829	0.00336329	0.425832	5340482	LOC643331	-1.46424
2360669	0.549904	9.72169	3.03543	0.00406905	0.0270912	-2.28742	2360669	HNRNPM	1.46399
1050100	-0.549895	8.04703	-4.5761	4.01e-05	0.00100861	2.02098	1050100	HS.354359	-1.46398
7100021	-0.549636	6.95078	-3.63805	0.00073156	0.00789947	-0.706213	7100021	C1ORF106	-1.46372
7160360	0.549424	7.22605	7.78296	9.69e-10	1.06e-06	12.1351	7160360	SKAP2	1.4635
6450543	0.549389	7.04696	4.36363	7.89e-05	0.00162823	1.38163	6450543	CST3	1.46347
4780671	0.549292	7.18741	5.04746	8.68e-06	0.000380612	3.47142	4780671	ERO1L	1.46337
5860288	-0.548921	7.18769	-3.58172	0.000863865	0.00889997	-0.860707	5860288	HS.542428	-1.46299
1010470	-0.548493	7.26603	-4.24364	0.000115105	0.00213783	1.02543	1010470	C9ORF140	-1.46256
6960372	0.548341	7.1432	7.14265	8.04e-09	4.04e-06	10.1242	6960372	SH3GLB1	1.4624
520491	-0.548195	6.98435	-3.66892	0.000667532	0.00742015	-0.620994	520491	HS.562504	-1.46226
6560750	0.548169	8.38675	4.01968	0.000230887	0.00350869	0.371218	6560750	UBE3C	1.46223
5270544	-0.548157	9.28338	-4.75216	2.27e-05	0.000689857	2.5581	5270544	GRAP	-1.46222
5720360	0.547711	7.47149	3.86191	0.00037393	0.00491443	-0.0803248	5720360	STARD7	1.46176
5560544	0.54749	8.34949	3.52524	0.00101944	0.0100165	-1.01437	5560544	HS.551538	1.46154
1240070	0.547455	9.36401	2.71393	0.00953108	0.0490054	-3.05683	1240070	CD74	1.46151
4290551	-0.547187	6.96634	-4.20738	0.000128946	0.00231592	0.918543	4290551	HS.575906	-1.46123
6060523	-0.54709	9.55202	-3.37167	0.00158971	0.0137339	-1.42535	6060523	LOC100130553	-1.46114
6270037	0.547088	9.4609	4.52943	4.65e-05	0.00112509	1.87967	6270037	RAPGEF1	1.46113
7550181	0.547075	7.98793	4.91097	1.36e-05	0.000501271	3.04754	7550181	IFNAR1	1.46112
3990131	0.547039	7.95838	4.4225	6.54e-05	0.00142123	1.55773	3990131	NUP107	1.46108
3610064	0.546526	12.1664	4.04511	0.000213478	0.00331974	0.444765	3610064	NACA	1.46056
4560291	-0.546518	6.96215	-3.33032	0.00178897	0.0149152	-1.53425	4560291	C1ORF150	-1.46056
3990689	0.546454	7.57912	4.80577	1.91e-05	0.000609996	2.72284	3990689	LOC729768	1.46049
5260044	0.54615	8.13217	4.7982	1.96e-05	0.00062097	2.69955	5260044	GMFB	1.46018
60735	-0.545941	7.15161	-3.96351	0.000274351	0.00396091	0.209521	60735	GGTLC1	-1.45997
2120754	0.545748	7.33024	7.8861	6.91e-10	9.31e-07	12.4557	2120754	LOC100130886	1.45978
1580292	0.545436	12.5241	3.21688	0.00246475	0.0187945	-1.82897	1580292	EEF2	1.45946
10398	-0.545143	6.88042	-4.09914	0.000180626	0.00295136	0.601662	10398	SPANXE	-1.45916
990097	0.545014	7.67378	4.68766	2.8e-05	0.000797519	2.36063	990097	LOC729317	1.45903
6040400	-0.544643	6.93535	-4.47081	5.61e-05	0.00128443	1.70286	6040400	FAM90A1	-1.45866
510288	0.544572	8.22547	3.2562	0.00220699	0.017347	-1.72751	510288	MFSD1	1.45859
6250685	0.544408	7.03029	7.6569	1.47e-09	1.36e-06	11.7419	6250685	PAK1	1.45842
5310554	0.544371	7.4029	4.33231	8.71e-05	0.00173541	1.28831	5310554	MPP1	1.45838
5550142	-0.54433	7.11709	-4.83936	1.71e-05	0.000573216	2.8263	5550142	LHX2	-1.45834
2450064	0.544269	7.48796	4.9093	1.36e-05	0.000502394	3.04237	2450064	NFE2L2	1.45828
2650564	-0.544174	8.78586	-4.1094	0.000174974	0.00288252	0.631528	2650564	RARRES3	-1.45818
4180064	-0.543882	7.08812	-3.49725	0.00110613	0.0106359	-1.09	4180064	ZFAT	-1.45789
3610730	0.543777	7.41352	5.15129	6.17e-06	0.000308687	3.79564	3610730	KCNN4	1.45778
4060156	-0.543597	7.50953	-4.19948	0.000132174	0.00235966	0.895279	4060156	LOC100130492	-1.4576
4920593	-0.543579	6.81258	-3.73334	0.000550867	0.00643032	-0.442051	4920593	CDKN2C	-1.45758
3390021	0.543302	7.33965	3.30381	0.00192901	0.015748	-1.60367	3390021	SDSL	1.4573
50050	0.543274	7.37563	5.69625	1.01e-06	9.35e-05	5.51603	50050	AMD1	1.45728
7150678	0.543246	8.27923	3.97877	0.000261812	0.00383431	0.253359	7150678	RAB8A	1.45725
2570088	0.543013	10.7657	4.51236	4.92e-05	0.00116887	1.82808	2570088	SEC11A	1.45701
7000131	-0.542888	7.22175	-3.81479	0.000431234	0.00541116	-0.213572	7000131	HS.562263	-1.45689
7050682	-0.54287	6.96338	-4.06399	0.000201391	0.00318384	0.499472	7050682	SEMA6A	-1.45687
990390	-0.542772	7.09569	-3.15433	0.00293444	0.0212963	-1.98886	990390	HINFP	-1.45677
2710402	0.542699	7.39696	5.32804	3.44e-06	0.000210395	4.35059	2710402	ZCCHC14	1.45669
1660736	0.542514	8.6298	4.55764	4.25e-05	0.00104999	1.96502	1660736	ATP6V1D	1.45651
730397	-0.542407	7.13583	-4.13646	0.000160868	0.00271258	0.710515	730397	LOC100133600	-1.4564
270474	-0.542382	6.90754	-3.9851	0.000256776	0.00378638	0.271566	270474	LOC441193	-1.45637
6560136	0.542313	7.58752	5.36518	3.04e-06	0.000195588	4.4676	6560136	CAST	1.45631
2480025	0.542086	7.0102	5.04284	8.81e-06	0.000385337	3.45704	2480025	ACP2	1.45608
7550341	0.541873	8.0557	4.46462	5.72e-05	0.00130359	1.68423	7550341	HIGD1A	1.45586
650241	0.541816	7.94593	3.39769	0.00147535	0.0130345	-1.35643	650241	IER5	1.4558
1430739	-0.541784	7.13951	-3.84267	0.00039638	0.00509982	-0.134829	1430739	LOC727962	-1.45577
6280411	0.541646	8.15185	3.4448	0.00128797	0.0118535	-1.23089	6280411	ARID1A	1.45563
3930167	-0.541583	6.97972	-3.15397	0.00293737	0.0213143	-1.98978	3930167	LOC100134266	-1.45557
3170300	0.541563	7.85412	4.30481	9.5e-05	0.00185203	1.20654	3170300	MTSS1	1.45555
6280370	0.5415	11.3189	3.80945	0.000438242	0.00547255	-0.228627	6280370	LOC646688	1.45549
990315	0.541342	8.88578	3.96674	0.00027165	0.00393206	0.21879	990315	TCP1	1.45533
1940193	-0.541222	6.97318	-3.59758	0.000824465	0.00858851	-0.817346	1940193	KCNK12	-1.4552
4010020	0.541003	8.32929	3.43443	0.00132717	0.0120972	-1.25862	4010020	ELF1	1.45498
5310735	0.540838	11.3572	4.64835	3.18e-05	0.000865605	2.24065	5310735	EIF3L	1.45482
5900201	-0.540642	7.05184	-3.73253	0.000552203	0.00643978	-0.444309	5900201	DRD3	-1.45462
6520066	0.540579	7.53455	4.71936	2.53e-05	0.00074349	2.45759	6520066	VAMP7	1.45456
4670750	0.540521	8.66435	3.4992	0.00109989	0.0105931	-1.08476	4670750	TNFRSF1A	1.4545
2060286	0.539954	8.39207	4.59823	3.73e-05	0.000960485	2.08814	2060286	PPP4R1	1.45393
7510682	-0.539823	7.1202	-4.56657	4.13e-05	0.0010279	1.99208	7510682	PPARD	-1.45379
7380164	0.539808	8.52389	4.34286	8.42e-05	0.00169574	1.31971	7380164	STX4	1.45378
6760202	0.539622	7.51193	4.1028	0.000178588	0.00292675	0.61232	6760202	FAM96A	1.45359
4900609	0.539524	7.57445	4.0415	0.000215872	0.00334291	0.434301	4900609	C18ORF55	1.45349
5220132	0.539463	8.08427	4.98016	1.08e-05	0.000430708	3.26206	5220132	NUDT9	1.45343
6770707	0.538814	7.55329	7.0179	1.22e-08	5.09e-06	9.72894	6770707	SQRDL	1.45278
5050519	0.538807	9.59153	4.03303	0.000221581	0.0034001	0.40981	5050519	RHOQ	1.45277
6510176	0.538788	12.6259	4.59417	3.78e-05	0.000968857	2.07582	6510176	TUBA1B	1.45275
6550703	0.538322	7.38569	5.9197	4.8e-07	5.79e-05	6.22749	6550703	WSB2	1.45228
670113	0.538289	7.20951	7.05924	1.06e-08	4.73e-06	9.86002	670113	TPP1	1.45225
2690653	-0.537882	7.05933	-4.03757	0.000218502	0.00337037	0.422939	2690653	HS.573555	-1.45184
4830243	-0.537841	7.05281	-4.52883	4.66e-05	0.00112668	1.87785	4830243	FAM90A2P	-1.4518
5960767	0.537788	8.93678	3.53581	0.000988412	0.00981162	-0.9857	5960767	CRKL	1.45174
3990273	-0.537778	7.59297	-4.32703	8.85e-05	0.00175407	1.27257	3990273	PGAM4	-1.45174
2350091	0.537774	10.3486	2.9517	0.00510292	0.0316793	-2.49329	2350091	LPXN	1.45173
3060437	-0.537618	7.04302	-3.8326	0.000408641	0.00520369	-0.163296	3060437	LMO3	-1.45157
2100136	0.53722	8.9236	2.88848	0.00604111	0.0356793	-2.64622	2100136	CIR1	1.45117
3800544	0.537024	7.49853	5.1208	6.82e-06	0.000328062	3.70028	3800544	NCK1	1.45098
1400692	-0.536992	6.93729	-3.35482	0.00166823	0.0141917	-1.46983	1400692	HS.129500	-1.45094
130360	0.536957	8.08966	4.7572	2.24e-05	0.000683541	2.57357	130360	IDS	1.45091
6380463	0.536833	7.87768	4.01216	0.000236286	0.00356778	0.349537	6380463	OSTF1	1.45078
2630315	0.536759	7.91583	4.69664	2.72e-05	0.000781813	2.38807	2630315	RNGTT	1.45071
610703	0.536645	7.15142	3.99014	0.000252835	0.00373761	0.286063	610703	SPOPL	1.4506
6560162	0.53635	7.1995	4.73331	2.42e-05	0.000720759	2.50032	6560162	TMED7	1.4503
990132	-0.536344	7.01694	-3.55441	0.000936018	0.00944258	-0.935173	990132	LOC401447	-1.45029
3400521	-0.536297	13.1921	-3.73362	0.000550404	0.0064274	-0.441268	3400521	LOC653086	-1.45025
3520577	-0.536278	7.0815	-4.59571	3.76e-05	0.000965649	2.0805	3520577	LOC646915	-1.45023
290113	-0.536214	7.02711	-4.02152	0.000229583	0.0034945	0.37653	290113	HS.41423	-1.45016
1500164	0.53562	12.2523	3.15172	0.00295579	0.0214052	-1.9955	1500164	PCBP1	1.44956
2190452	0.535472	7.61703	4.18723	0.000137329	0.00242747	0.859278	2190452	PIM3	1.44942
4250445	0.535285	11.0189	3.47187	0.00119084	0.011193	-1.15834	4250445	RPL4	1.44923
540494	-0.535266	7.33044	-4.71639	2.55e-05	0.0007476	2.44849	540494	LOC653471	-1.44921
5570114	0.535035	7.24553	4.2881	0.000100102	0.00192976	1.15697	5570114	GADD45G	1.44898
7200021	0.535016	8.36915	3.6598	0.000685864	0.00754754	-0.646208	7200021	CUL4A	1.44896
5390048	-0.534973	6.97275	-3.00067	0.00447181	0.0289564	-2.37334	5390048	LOC100127884	-1.44892
6420392	-0.534875	9.97799	-3.4714	0.00119246	0.0112059	-1.1596	6420392	OCIAD2	-1.44882
4200471	-0.534485	7.04175	-3.12398	0.00319164	0.0226445	-2.06574	4200471	ADIPOQ	-1.44843
4560056	0.534477	10.3895	2.73745	0.00897101	0.0470736	-3.00253	4560056	NONO	1.44842
3850113	-0.533947	6.93587	-5.53353	1.74e-06	0.000135193	4.9997	3850113	HS.559770	-1.44789
5690291	0.533835	8.22504	3.22196	0.00242994	0.0186049	-1.81591	5690291	LOC642590	1.44777
3390292	0.53373	6.87874	7.04407	1.12e-08	4.83e-06	9.81193	3390292	KLF9	1.44767
2970730	0.5337	9.57365	3.84316	0.0003958	0.00509374	-0.13346	2970730	MYADM	1.44764
7210021	-0.53354	6.8757	-4.43183	6.35e-05	0.00139706	1.58571	7210021	LOC645427	-1.44748
5090647	0.533404	7.21678	4.92228	1.31e-05	0.000489628	3.08255	5090647	PSMD1	1.44734
1770273	-0.533285	13.0661	-3.49854	0.001102	0.0106027	-1.08654	1770273	ANKRD30B	-1.44722
2940192	-0.533232	7.27377	-3.79058	0.000463897	0.00569247	-0.281749	2940192	LOC389791	-1.44717
6220017	-0.533228	7.07766	-4.0831	0.00018983	0.00306106	0.554982	6220017	DEFB130	-1.44716
5560279	0.533115	8.14311	4.15266	0.00015296	0.00261237	0.7579	5560279	LOC728069	1.44705
6100021	-0.533001	7.07855	-3.42517	0.00136312	0.01231	-1.28333	6100021	LOC100133123	-1.44694
6370678	0.532936	8.5235	3.9557	0.000280985	0.00402036	0.187133	6370678	ROD1	1.44687
3130301	0.532655	7.91168	3.49949	0.00109895	0.0105862	-1.08397	3130301	PIM1	1.44659
840017	-0.532588	6.97086	-4.06344	0.000201729	0.00318764	0.4979	840017	MYBPC1	-1.44652
2750040	-0.532479	8.65535	-3.28277	0.00204747	0.0164276	-1.65853	2750040	ZNF526	-1.44641
2680021	0.532264	7.16213	4.65142	3.15e-05	0.00086155	2.25002	2680021	TBC1D2	1.4462
6580600	-0.532213	6.96113	-4.06973	0.000197849	0.00315164	0.51613	6580600	PACRG	-1.44615
6900301	0.532172	10.3219	4.66416	3.02e-05	0.000837098	2.28887	6900301	C4ORF34	1.4461
3940390	0.532021	7.01686	5.41383	2.59e-06	0.000175214	4.62111	3940390	TBXAS1	1.44595
5310068	0.531985	7.62013	4.21179	0.00012718	0.00229371	0.931522	5310068	NUP93	1.44592
4730148	0.531942	7.36337	5.32274	3.5e-06	0.000212387	4.33388	4730148	KTN1	1.44587
5690202	0.531902	7.69021	5.28523	3.97e-06	0.000229828	4.21584	5690202	AKIRIN2	1.44583
1410400	-0.531506	13.1516	-4.26635	0.000107186	0.0020315	1.09255	1410400	HNRNPU	-1.44544
540070	-0.53119	7.13669	-4.54803	4.39e-05	0.00107104	1.93593	540070	LOC653524	-1.44512
2600750	-0.530889	6.99979	-5.26926	4.18e-06	0.000238361	4.16564	2600750	PHKG1	-1.44482
2260161	-0.530884	13.0096	-3.74522	0.000531603	0.00627156	-0.408861	2260161	LOC729120	-1.44481
2600538	0.530801	10.4637	3.14142	0.00304141	0.021881	-2.02164	2600538	RABGGTB	1.44473
1940167	-0.530726	8.77725	-3.79353	0.000459794	0.00565977	-0.273455	1940167	PDPR	-1.44466
3930619	-0.530523	7.14237	-4.00538	0.000241271	0.00362221	0.329959	3930619	LOC100132266	-1.44445
4220707	0.529832	7.67677	4.85974	1.6e-05	0.000550151	2.88919	4220707	PMPCB	1.44376
2000669	0.529683	7.22894	4.77866	2.09e-05	0.000649389	2.63948	2000669	ARHGAP10	1.44361
6900762	-0.529594	7.87891	-3.55137	0.000944395	0.0095025	-0.943441	6900762	LOC728620	-1.44352
60128	0.529426	8.76111	2.7776	0.00808471	0.0438051	-2.90908	60128	PTDSS1	1.44335
630619	0.529298	6.79205	5.54509	1.67e-06	0.000132435	5.03631	630619	HPSE	1.44323
5720100	-0.528786	8.16987	-3.66606	0.000673241	0.00745029	-0.628921	5720100	ZNF562	-1.44272
4290377	-0.528717	7.40907	-3.31255	0.00188171	0.0154728	-1.58082	4290377	C18ORF45	-1.44265
7650524	0.528629	7.47744	5.77428	7.8e-07	7.89e-05	5.76422	7650524	BCAT1	1.44256
6650113	-0.528422	6.94771	-4.4286	6.42e-05	0.00140284	1.57602	6650113	KIF5C	-1.44235
5690403	-0.528399	7.08696	-3.47706	0.00117301	0.0110628	-1.14438	5690403	LOC645550	-1.44233
4810753	-0.527769	7.09662	-3.37461	0.00157637	0.0136537	-1.41758	4810753	EMX2OS	-1.4417
5220678	0.527638	6.9861	8.01709	4.51e-10	7.89e-07	12.8613	5220678	LRRC33	1.44157
4760747	0.527616	6.79912	5.31705	3.57e-06	0.000215593	4.31597	4760747	TPST1	1.44155
2190041	-0.527388	7.1087	-4.11394	0.000172524	0.00285511	0.644773	2190041	HS.98462	-1.44132
2680722	0.527357	7.48648	3.86221	0.000373592	0.00491233	-0.0794776	2680722	HIF1A	1.44129
4610592	-0.526533	6.83306	-4.54087	4.49e-05	0.00109194	1.91425	4610592	FOXA2	-1.44046
5420358	0.526509	8.9231	3.14217	0.00303506	0.0218553	-2.01973	5420358	CD99L2	1.44044
50070	-0.526431	7.19043	-4.38832	7.29e-05	0.00153623	1.45537	50070	ANKRD16	-1.44036
2370709	-0.526321	7.09068	-3.70388	0.000601554	0.00683309	-0.524083	2370709	LOC728400	-1.44025
160630	0.526128	7.26668	5.92842	4.66e-07	5.66e-05	6.2553	160630	PLOD3	1.44006
5420450	-0.526091	7.1342	-3.6753	0.000655	0.00730609	-0.603352	5420450	UGT2B7	-1.44002
6330338	0.52607	6.94595	5.94973	4.34e-07	5.39e-05	6.32324	6330338	ITGA5	1.44
4070195	0.525991	8.1767	3.54237	0.000969625	0.0096821	-0.9679	4070195	PSMD10	1.43992
520192	-0.525953	12.9	-3.6075	0.000800697	0.00842266	-0.790167	520192	LOC100129502	-1.43988
2230477	-0.525902	7.01659	-4.19263	0.000135033	0.00239945	0.875144	2230477	LOC100133018	-1.43983
4890615	0.525851	12.095	2.97031	0.00485386	0.0305905	-2.44786	4890615	RPL6	1.43978
1090072	0.525821	7.51956	5.40437	2.67e-06	0.000178808	4.59126	1090072	KIAA0494	1.43975
3870703	-0.52555	7.27779	-3.59706	0.000825723	0.00859592	-0.818763	3870703	RTEL1	-1.43948
6940347	-0.525488	6.89162	-5.95388	4.28e-07	5.39e-05	6.33648	6940347	LOC100132942	-1.43942
1400377	0.525447	7.05733	5.5733	1.52e-06	0.000124581	5.12573	1400377	KIDINS220	1.43938
7100288	0.525413	8.38702	3.66424	0.000676889	0.00747204	-0.63395	7100288	CCT2	1.43935
2630376	0.525356	6.98989	7.37511	3.72e-09	2.44e-06	10.858	2630376	RNF135	1.43929
4290605	0.525336	7.43221	5.86106	5.84e-07	6.53e-05	6.04057	4290605	SLC44A1	1.43927
2070209	0.524989	8.50189	3.58776	0.000848664	0.00877759	-0.844219	2070209	BTAF1	1.43892
620731	0.524971	8.88739	3.62893	0.000751565	0.00804478	-0.731302	620731	SPTLC1	1.4389
2070039	0.524786	8.03223	4.068	0.000198909	0.00316335	0.511114	2070039	INSIG2	1.43872
5820768	0.524618	8.08873	4.24623	0.000114174	0.00212891	1.03308	5820768	DEF8	1.43855
730228	0.524594	9.6843	4.05043	0.000210006	0.00328111	0.460156	730228	VDAC3	1.43853
2600025	0.524485	7.54078	5.13073	6.6e-06	0.000321359	3.73133	2600025	PSMD14	1.43842
130608	0.524296	8.19423	3.87781	0.000356316	0.00474194	-0.0352011	130608	PPFIA1	1.43823
1190750	0.524214	6.93817	5.28422	3.98e-06	0.000230314	4.21266	1190750	SLC41A2	1.43815
5270367	0.5242	7.25936	7.47433	2.68e-09	1.89e-06	11.17	5270367	CTSC	1.43814
5570039	-0.524183	6.96831	-4.25077	0.000112561	0.00210307	1.04647	5570039	LOC728744	-1.43812
3800577	-0.524181	7.05519	-4.9545	1.18e-05	0.000454821	3.18242	3800577	LOC642661	-1.43812
520431	0.52386	9.64701	4.42533	6.49e-05	0.00141416	1.56622	520431	PJA2	1.4378
4220064	0.5238	7.33763	3.03856	0.00403455	0.0269004	-2.27967	4220064	GPI	1.43774
2260215	0.52356	8.87085	2.90766	0.00574065	0.0343995	-2.60004	2260215	CASP3	1.4375
6020132	-0.52298	6.94001	-5.37361	2.96e-06	0.000192023	4.49421	6020132	CLIC5	-1.43692
430100	0.522564	8.59817	2.99511	0.00453959	0.029251	-2.38702	430100	XRCC6	1.43651
730725	0.522425	7.52275	4.03187	0.000222378	0.0034079	0.406441	730725	AOF2	1.43637
6590753	-0.522388	7.17709	-3.54008	0.000976152	0.00973304	-0.974124	6590753	PABPC5	-1.43633
5270674	0.522085	7.15558	4.61802	3.5e-05	0.000922396	2.14832	5270674	GPR68	1.43603
1440343	0.521906	7.3639	4.4091	6.83e-05	0.00146283	1.51757	1440343	TMEM209	1.43585
7610441	-0.521849	6.94512	-5.11157	7.03e-06	0.000333682	3.67143	7610441	NKX2-2	-1.43579
3420523	0.52182	8.18598	3.95137	0.000284733	0.00405556	0.174721	3420523	RHBDF2	1.43576
3890402	0.521446	8.13792	2.87672	0.00623258	0.0364365	-2.67444	3890402	SLC25A24	1.43539
1660719	-0.520994	7.07364	-3.84862	0.000389305	0.00504452	-0.117996	1660719	SC4MOL	-1.43494
7040397	0.520986	7.21891	4.86753	1.56e-05	0.000542722	2.91323	7040397	PRRC1	1.43494
5290270	0.520474	7.23217	3.30978	0.00189655	0.0155614	-1.58805	5290270	S100A4	1.43443
2600386	-0.520346	7.04227	-4.07632	0.000193853	0.00310789	0.53529	2600386	FABP5L3	-1.4343
3370112	0.520305	7.9177	4.89986	1.41e-05	0.000509785	3.01317	3370112	RPN2	1.43426
3780358	0.520209	7.16151	3.66759	0.000670175	0.00743255	-0.624673	3780358	CLEC12A	1.43416
450300	0.520176	8.08584	4.21375	0.000126406	0.00228396	0.937267	450300	ANKFY1	1.43413
2640377	0.520114	6.7072	5.98646	3.84e-07	5.1e-05	6.44043	2640377	PGCP	1.43407
4230437	-0.52003	7.83567	-4.99724	1.02e-05	0.000419845	3.31513	4230437	SLC35C2	-1.43398
2490445	0.519603	7.63743	3.65099	0.000704029	0.00768687	-0.670531	2490445	LOC645385	1.43356
1300167	0.519571	7.79083	3.54805	0.000953634	0.00956489	-0.952473	1300167	FLII	1.43353
2600746	0.519548	8.44665	2.91864	0.00557508	0.0337153	-2.57353	2600746	VAT1	1.43351
520706	0.519339	7.24092	5.75414	8.34e-07	8.16e-05	5.70014	520706	UBE4A	1.4333
6760538	-0.51933	7.20823	-3.64725	0.00071188	0.00774184	-0.680849	6760538	GTPBP10	-1.43329
1510681	0.519288	10.5844	3.75829	0.000511178	0.00609837	-0.372319	1510681	NBPF10	1.43325
2490328	0.519265	6.74514	6.45659	7.94e-08	1.76e-05	7.94165	2490328	LOC731486	1.43323
5390500	0.518777	8.1032	3.04841	0.00392754	0.0263947	-2.25517	5390500	LOC728643	1.43274
5290692	0.518633	8.14955	5.01938	9.52e-06	0.000400559	3.38399	5290692	SLC35B1	1.4326
3060358	-0.518258	8.39974	-2.74945	0.00869712	0.0461336	-2.97469	3060358	HS.545615	-1.43222
5090563	0.518041	8.71688	3.10054	0.00340472	0.0238305	-2.12481	5090563	PRKCB1	1.43201
4590682	-0.518031	7.56405	-4.92106	1.31e-05	0.000489641	3.07877	4590682	RPS10P3	-1.432
3060296	-0.517677	6.96757	-4.86238	1.59e-05	0.000547841	2.89733	3060296	LOC284276	-1.43165
3310504	0.517621	6.79376	4.63558	3.31e-05	0.000888091	2.20175	3310504	PDK4	1.43159
7380068	0.517352	8.59091	3.2166	0.00246673	0.0188034	-1.82971	7380068	CNBP	1.43133
4610612	-0.516568	7.34349	-4.75291	2.27e-05	0.000689542	2.5604	4610612	LOC730382	-1.43055
160593	-0.51614	7.35657	-4.44486	6.1e-05	0.00135618	1.62484	160593	C21ORF45	-1.43012
4880324	0.516122	7.67615	4.1759	0.000142271	0.00248863	0.826025	4880324	TMX1	1.43011
3360561	-0.515879	7.05769	-3.94071	0.000294166	0.00415111	0.144193	3360561	LOC390033	-1.42986
1740241	-0.515812	7.10601	-3.8443	0.000394431	0.00508305	-0.130222	1740241	LOC728942	-1.4298
620470	-0.515792	6.86424	-3.8212	0.000422965	0.00534289	-0.195487	620470	FAM90A7	-1.42978
7320546	0.515542	7.14833	3.39249	0.00149757	0.0131597	-1.37024	7320546	LAMP3	1.42953
1510280	-0.51551	7.3132	-4.33328	8.68e-05	0.0017323	1.29119	1510280	HS.145444	-1.4295
3610376	-0.515125	6.97831	-3.94632	0.000289166	0.00409892	0.16025	3610376	HS.352818	-1.42912
6180022	0.514849	7.53429	4.52773	4.68e-05	0.00112744	1.87453	6180022	PCM1	1.42884
2260037	-0.51425	6.998	-4.95827	1.16e-05	0.000451442	3.1941	2260037	LOC149501	-1.42825
5810154	-0.514092	7.09412	-3.7155	0.000581044	0.00667883	-0.491762	5810154	ALOX15B	-1.42809
6450056	0.513893	6.98828	5.4327	2.43e-06	0.000169489	4.68072	6450056	MCOLN1	1.4279
7000600	-0.513669	6.95537	-3.85088	0.000386645	0.00502018	-0.111587	7000600	LRTM1	-1.42768
5290433	-0.513457	8.04086	-3.34657	0.00170797	0.014431	-1.49154	5290433	HS.143018	-1.42747
6520209	-0.513343	7.10741	-4.21789	0.000124775	0.00226489	0.949488	6520209	LOC646990	-1.42735
4070017	0.513047	9.27189	2.86593	0.00641306	0.037165	-2.70024	4070017	ODC1	1.42706
3390326	0.512694	6.86365	5.9733	4.01e-07	5.22e-05	6.39843	3390326	ME1	1.42671
3930215	-0.512537	7.59395	-3.74346	0.000534423	0.00629145	-0.413794	3930215	PLEKHA9	-1.42656
5550736	0.512266	8.35601	5.60126	1.39e-06	0.000118634	5.21442	5550736	SNX2	1.42629
5290576	-0.512202	13.2031	-3.40233	0.00145579	0.0129076	-1.34411	5290576	SDHALP1	-1.42623
1780619	-0.511804	9.41194	-4.58924	3.84e-05	0.000979891	2.06084	1780619	EHD1	-1.42583
5670368	0.511591	8.99507	3.7563	0.000514238	0.00612251	-0.377886	5670368	SLC39A1	1.42562
1260156	-0.51151	9.78896	-3.35168	0.00168325	0.0142783	-1.4781	1260156	LOC654194	-1.42554
5420343	0.51123	7.05358	6.75377	2.94e-08	9.38e-06	8.88938	5420343	ATF6	1.42526
5420136	0.511219	11.1366	4.95743	1.17e-05	0.000451691	3.1915	5420136	LOC650152	1.42525
3190427	0.511213	7.02476	5.50684	1.9e-06	0.000143955	4.91517	3190427	MITF	1.42525
6400661	-0.511125	7.08503	-3.66608	0.000673192	0.00745029	-0.628854	6400661	AMAC1L2	-1.42516
4050609	0.511094	7.56305	4.09699	0.000181838	0.00296561	0.595377	4050609	DNAJA2	1.42513
6110291	0.511008	6.85393	5.46836	2.16e-06	0.000155852	4.79342	6110291	RDX	1.42505
6580386	-0.510937	9.496	-2.87258	0.00630114	0.0367282	-2.68433	6580386	OPA3	-1.42498
2260309	-0.510467	7.07868	-4.5828	3.92e-05	0.000992476	2.04131	2260309	RPPH1	-1.42451
5720300	0.510219	8.00715	4.30061	9.62e-05	0.00186975	1.19407	5720300	G3BP1	1.42427
1340538	0.510204	8.49331	3.05393	0.0038688	0.0261296	-2.24143	1340538	SGSH	1.42425
270343	0.510201	7.58415	4.69667	2.72e-05	0.000781813	2.38816	270343	AP4E1	1.42425
460088	-0.509972	7.11846	-3.43501	0.00132495	0.0120855	-1.25707	460088	LOC727899	-1.42402
6760544	-0.509912	6.96752	-3.9027	0.000330337	0.00447181	0.0356254	6760544	LOC652294	-1.42396
5270685	-0.509823	6.99332	-4.37167	7.69e-05	0.00159639	1.40563	5270685	LOC651745	-1.42388
610435	0.509586	8.19277	4.42822	6.43e-05	0.00140341	1.57486	610435	SSB	1.42364
1340600	0.509574	8.98025	2.96152	0.00496999	0.0310748	-2.46933	1340600	PPP1R15A	1.42363
6250431	-0.509562	7.05604	-3.8225	0.000421311	0.00533055	-0.191826	6250431	ALK	-1.42362
4150754	-0.50941	6.96771	-4.15227	0.000153145	0.00261267	0.756765	4150754	RSPO1	-1.42347
2600431	0.509002	7.3404	3.90829	0.00032476	0.00442931	0.0515618	2600431	SLC43A3	1.42307
5910164	0.508797	7.24006	5.27984	4.04e-06	0.000232813	4.1989	5910164	LARP1B	1.42286
1690209	0.50877	7.85779	3.87911	0.00035491	0.00472961	-0.0315042	1690209	RNH1	1.42284
10451	-0.508654	7.03661	-3.93085	0.000303167	0.0042351	0.11597	10451	BEND7	-1.42272
630601	0.508564	9.89311	2.85065	0.00667711	0.0382216	-2.73669	630601	2015-09-02	1.42263
1030037	-0.508258	6.97057	-3.95295	0.00028336	0.00403955	0.17925	1030037	LOC100133058	-1.42233
1570273	-0.508251	7.25353	-4.37234	7.67e-05	0.00159441	1.40763	1570273	NEDD4L	-1.42232
6480487	-0.508165	6.97562	-3.33739	0.00175328	0.0146929	-1.51568	6480487	LOC645836	-1.42224
5700709	-0.508139	8.25413	-4.30532	9.48e-05	0.00184979	1.20807	5700709	LOC647037	-1.42221
2940706	0.508003	8.85793	7.74327	1.1e-09	1.13e-06	12.0115	2940706	SETD3	1.42208
510373	0.507995	8.62068	3.41265	0.00141319	0.0126248	-1.31667	510373	RHBDD2	1.42207
5910543	0.507527	8.1655	4.15553	0.000151598	0.00259424	0.766311	5910543	GLOD4	1.42161
6220500	-0.507418	7.05342	-4.21174	0.000127201	0.00229371	0.931365	6220500	LOC643159	-1.4215
7040008	0.507355	8.09411	2.9575	0.005024	0.031319	-2.47914	7040008	CD74	1.42144
5390066	-0.507347	7.06109	-3.83982	0.000399813	0.00512722	-0.142887	5390066	FAM70B	-1.42143
830035	0.507142	7.71878	4.49519	5.19e-05	0.00121896	1.77628	830035	ATG3	1.42123
7000768	-0.507142	6.96511	-4.12841	0.00016494	0.00276251	0.687019	7000768	LOC388161	-1.42123
10725	0.507097	8.39105	4.41903	6.62e-05	0.00143238	1.54732	10725	TMEM59	1.42119
10670	-0.507063	6.8676	-5.08746	7.61e-06	0.000348659	3.59616	10670	PCDHA9	-1.42115
6590082	-0.507023	13.3209	-4.07607	0.000194004	0.00310927	0.534555	6590082	HS.542993	-1.42111
3710450	0.50696	7.22635	3.85245	0.000384812	0.00500415	-0.107144	3710450	NR1H3	1.42105
1580725	-0.506796	13.2827	-3.53334	0.000995594	0.00985805	-0.992415	1580725	NUBPL	-1.42089
[truncated: 1,223 more rows]
