# Supplementary material for: Human newborn bacille Calmette–Guérin vaccination and risk of tuberculosis disease: a case-control study
Source: BMC Med. 2016 May 16;14:76. doi: 10.1186/s12916-016-0617-3 (PMC4869393; doi:10.1186/s12916-016-0617-3)
Supplement: Additional file 5: Table S4. — GSEA analysis of differentially expressed genes in cluster 1 and cluster 2 infants from the primary cohort. Gene expression was calculated by subtracting expression in PBMC incubated with medium alone from expression in PBMC incubated with BCG. (XLSX 58 kb) [file 12916_2016_617_MOESM5_ESM.xlsx]

## Sheet: Enriched in cluster 1
Table S4: GSEA analysis of differentially expressed genes in cluster 1 and cluster 2 infants from the primary cohort. Gene expression was calculated by subtracting expression in PBMC incubated with medium alone from expression in PBMC incubated with BCG.
ENRICHED IN CLUSTER 1 (cluster 2 on separate spreadsheet)
NAME	SIZE	ES	NES	NOM p-val	FDR q-val	FWER p-val	RANK AT MAX	LEADING EDGE
M_3.1_INTERFERON-INDUCIBLE	75	0.72842	2.86261	0	0	0	1230	tags=55%, list=7%, signal=58%
BIOCARTA_INFLAM_PATHWAY	28	0.769475	2.43549	0	0	0	1890	tags=50%, list=10%, signal=56%
KEGG_TYPE_I_DIABETES_MELLITUS	42	0.667767	2.3835	0	0	0	3853	tags=60%, list=21%, signal=75%
KEGG_CYTOKINE_CYTOKINE_RECEPTOR_INTERACTION	250	0.496643	2.35321	0	0	0	1703	tags=27%, list=9%, signal=30%
BIOCARTA_CYTOKINE_PATHWAY	20	0.810789	2.34076	0	0	0	1890	tags=55%, list=10%, signal=61%
KEGG_GRAFT_VERSUS_HOST_DISEASE	40	0.672638	2.33161	0	0	0	4216	tags=68%, list=23%, signal=88%
KEGG_ALLOGRAFT_REJECTION	36	0.685098	2.33051	0	0	0	3853	tags=64%, list=21%, signal=81%
M_2.1_CYTOTOXIC CELLS	65	0.602285	2.31212	0	0	0	2377	tags=48%, list=13%, signal=55%
BIOCARTA_CELLCYCLE_PATHWAY	22	0.731459	2.22631	0	0.000116875	0.001	1780	tags=45%, list=10%, signal=50%
M_1.4_REPLICATION_REPRESSION_REPAIR_CREB_LYMPHOID_TNFALPHA	76	0.550974	2.17668	0	0.00016277	0.002	4446	tags=51%, list=24%, signal=68%
BIOCARTA_ERYTH_PATHWAY	15	0.802516	2.18205	0	0.000176334	0.002	229	tags=33%, list=1%, signal=34%
M_3.4_LIGASE_KINASE_KIP1_UBIQUITIN_CHAPERONE	243	0.470084	2.20541	0	0.000192365	0.002	4642	tags=46%, list=26%, signal=61%
KEGG_JAK_STAT_SIGNALING_PATHWAY	152	0.501933	2.20707	0	0.000211601	0.002	2870	tags=36%, list=16%, signal=42%
REACTOME_CHEMOKINE_RECEPTORS_BIND_CHEMOKINES	51	0.592794	2.15901	0	0.000228737	0.003	3374	tags=53%, list=19%, signal=65%
KEGG_SMALL_CELL_LUNG_CANCER	82	0.538112	2.14501	0	0.000266654	0.004	2051	tags=32%, list=11%, signal=36%
M_3.2_INFLAMMATION I	199	0.470396	2.14762	0	0.000284431	0.004	2048	tags=33%, list=11%, signal=37%
REACTOME_G1_PHASE	16	0.757708	2.0965	0	0.000622419	0.01	821	tags=44%, list=5%, signal=46%
BIOCARTA_TNFR2_PATHWAY	17	0.753243	2.08638	0	0.000704996	0.012	1902	tags=53%, list=10%, signal=59%
BIOCARTA_G1_PATHWAY	27	0.657894	2.07624	0	0.000721105	0.013	1457	tags=37%, list=8%, signal=40%
KEGG_CYTOSOLIC_DNA_SENSING_PATHWAY	52	0.553389	2.04262	0	0.00110791	0.021	1351	tags=29%, list=7%, signal=31%
ST_TUMOR_NECROSIS_FACTOR_PATHWAY	28	0.65253	2.02048	0	0.00136297	0.027	999	tags=39%, list=5%, signal=42%
REACTOME_S_PHASE	94	0.483855	2.00248	0	0.00164258	0.034	2174	tags=34%, list=12%, signal=38%
KEGG_PRIMARY_IMMUNODEFICIENCY	34	0.601819	1.97182	0	0.00287952	0.062	2507	tags=41%, list=14%, signal=48%
BIOCARTA_ATM_PATHWAY	20	0.649831	1.96668	0	0.00293282	0.066	1604	tags=35%, list=9%, signal=38%
BIOCARTA_STEM_PATHWAY	15	0.711887	1.95412	0	0.00301447	0.078	1890	tags=47%, list=10%, signal=52%
KEGG_P53_SIGNALING_PATHWAY	64	0.513654	1.95103	0	0.00308542	0.083	2657	tags=36%, list=15%, signal=42%
BIOCARTA_NO2IL12_PATHWAY	15	0.714733	1.95428	0	0.00312612	0.078	1703	tags=47%, list=9%, signal=51%
BIOCARTA_IL12_PATHWAY	20	0.66309	1.95476	0	0.00320302	0.077	1703	tags=35%, list=9%, signal=39%
REACTOME_G1_S_TRANSITION	96	0.476209	1.95743	0	0.00328782	0.076	2174	tags=33%, list=12%, signal=38%
KEGG_CELL_CYCLE	117	0.456545	1.93704	0	0.00393556	0.105	2809	tags=34%, list=15%, signal=40%
KEGG_AUTOIMMUNE_THYROID_DISEASE	51	0.533653	1.93361	0	0.0040863	0.112	3853	tags=41%, list=21%, signal=52%
BIOCARTA_41BB_PATHWAY	16	0.683425	1.91087	0	0.00600016	0.163	1890	tags=50%, list=10%, signal=56%
M_2.8_T CELLS	87	0.472717	1.90432	0	0.00620472	0.177	2338	tags=37%, list=13%, signal=42%
KEGG_APOPTOSIS	81	0.479856	1.90474	0	0.00639274	0.177	1328	tags=27%, list=7%, signal=29%
M_3.8_CDC_TCR_CREB_GLYCOSYLASE	155	0.424595	1.88701	0	0.00715421	0.215	3855	tags=41%, list=21%, signal=51%
M_2.11_REPLICATION_REPRESS_RAS_AUTOPHOSPHORYLATION_ONCOGENIC	96	0.464939	1.88431	0	0.00726984	0.222	3402	tags=43%, list=19%, signal=52%
REACTOME_ACTIVATION_OF_THE_PRE_REPLICATIVE_COMPLEX	27	0.59363	1.88744	0	0.00732446	0.214	2151	tags=48%, list=12%, signal=55%
BIOCARTA_IL22BP_PATHWAY	16	0.684998	1.87145	0.00210526	0.00745287	0.244	2808	tags=56%, list=15%, signal=66%
M_1.3_B CELLS	46	0.542349	1.87542	0	0.00745756	0.239	2321	tags=46%, list=13%, signal=52%
INTERFERON_MJC	345	0.39069	1.88907	0	0.00747229	0.213	2426	tags=30%, list=13%, signal=34%
BIOCARTA_NKT_PATHWAY	28	0.587073	1.87687	0	0.007563	0.237	2483	tags=46%, list=14%, signal=54%
BIOCARTA_HIVNEF_PATHWAY	54	0.505771	1.86605	0	0.00771033	0.255	1462	tags=31%, list=8%, signal=34%
REACTOME_EICOSANOID_LIGAND_BINDING_RECEPTORS	15	0.696107	1.86088	0	0.00812168	0.272	3352	tags=53%, list=18%, signal=65%
KEGG_RIG_I_LIKE_RECEPTOR_SIGNALING_PATHWAY	63	0.487945	1.8567	0	0.00832558	0.283	1902	tags=25%, list=10%, signal=28%
REACTOME_ACTIVATION_OF_ATR_IN_RESPONSE_TO_REPLICATION_STRESS	35	0.544847	1.85401	0.00195312	0.00835249	0.29	2579	tags=40%, list=14%, signal=47%
KEGG_CHEMOKINE_SIGNALING_PATHWAY	182	0.411026	1.84913	0	0.00877632	0.309	1407	tags=25%, list=8%, signal=27%
REACTOME_SYNTHESIS_OF_DNA	81	0.460761	1.84243	0	0.00938438	0.329	2174	tags=35%, list=12%, signal=39%
BIOCARTA_STRESS_PATHWAY	24	0.595672	1.81499	0	0.0128068	0.429	1960	tags=42%, list=11%, signal=47%
BIOCARTA_P53_PATHWAY	16	0.649304	1.80297	0.00412371	0.0147489	0.475	1456	tags=44%, list=8%, signal=48%
REACTOME_G2_M_CHECKPOINTS	40	0.518156	1.79865	0.00206186	0.0153092	0.499	2657	tags=40%, list=15%, signal=47%
BIOCARTA_IL10_PATHWAY	17	0.639058	1.78407	0	0.0176651	0.562	1212	tags=53%, list=7%, signal=57%
REACTOME_CD28_DEPENDENT_PI3K_AKT_SIGNALING	17	0.636427	1.77929	0.00576923	0.0179175	0.575	894	tags=35%, list=5%, signal=37%
REACTOME_DNA_REPLICATION_PRE_INITIATION	72	0.463047	1.7762	0	0.0182261	0.591	2174	tags=35%, list=12%, signal=39%
REACTOME_DNA_STRAND_ELONGATION	24	0.592986	1.77426	0.00193424	0.0182431	0.6	2151	tags=50%, list=12%, signal=57%
BIOCARTA_IL1R_PATHWAY	30	0.545801	1.76835	0.00399202	0.018765	0.626	493	tags=27%, list=3%, signal=27%
BIOCARTA_TH1TH2_PATHWAY	19	0.60599	1.7686	0.00773694	0.0190848	0.626	2311	tags=53%, list=13%, signal=60%
BIOCARTA_DEATH_PATHWAY	32	0.529975	1.74795	0.00210084	0.0216616	0.693	479	tags=28%, list=3%, signal=29%
KEGG_ASTHMA	29	0.545867	1.74838	0.00816326	0.0219232	0.691	4759	tags=45%, list=26%, signal=61%
BIOCARTA_DC_PATHWAY	22	0.585607	1.74896	0.00406504	0.0222519	0.689	425	tags=36%, list=2%, signal=37%
KEGG_MISMATCH_REPAIR	23	0.568789	1.72348	0.00792079	0.0274829	0.769	2878	tags=48%, list=16%, signal=57%
REACTOME_INTRINSIC_PATHWAY_FOR_APOPTOSIS	27	0.53878	1.71709	0.0121951	0.0286557	0.785	4264	tags=48%, list=23%, signal=63%
KEGG_DNA_REPLICATION	31	0.510628	1.70389	0.010142	0.0301439	0.825	2151	tags=42%, list=12%, signal=47%
KEGG_T_CELL_RECEPTOR_SIGNALING_PATHWAY	105	0.409755	1.70849	0	0.0302668	0.817	2059	tags=26%, list=11%, signal=29%
BIOCARTA_CASPASE_PATHWAY	22	0.567197	1.71052	0.0119284	0.0302959	0.811	1462	tags=36%, list=8%, signal=39%
MEMORY_MAINTENANCE_MODULE	23	0.569058	1.70503	0.00608519	0.0302992	0.823	1890	tags=43%, list=10%, signal=48%
REACTOME_LAGGING_STRAND_SYNTHESIS	17	0.611913	1.70565	0.00998004	0.0305601	0.822	2151	tags=53%, list=12%, signal=60%
KEGG_TOLL_LIKE_RECEPTOR_SIGNALING_PATHWAY	100	0.408555	1.69355	0	0.0312607	0.85	1267	tags=24%, list=7%, signal=26%
REACTOME_CYCLIN_E_ASSOCIATED_EVENTS_DURING_G1_S_TRANSITION_	56	0.454612	1.69633	0.0106383	0.0314768	0.845	2174	tags=30%, list=12%, signal=34%
BIOCARTA_RACCYCD_PATHWAY	26	0.53538	1.69455	0.0120724	0.0314997	0.849	1321	tags=35%, list=7%, signal=37%
REACTOME_CELL_CYCLE_CHECKPOINTS	106	0.399663	1.69746	0	0.0315342	0.843	2855	tags=31%, list=16%, signal=37%
KEGG_NOD_LIKE_RECEPTOR_SIGNALING_PATHWAY	52	0.457071	1.6751	0.00963391	0.0366649	0.894	1822	tags=31%, list=10%, signal=34%
REACTOME_TCR_SIGNALING	57	0.446596	1.65875	0.00598802	0.0422587	0.936	3853	tags=44%, list=21%, signal=55%
REACTOME_SCF_SKP2_MEDIATED_DEGRADATION_OF_P27_P21	50	0.460556	1.65532	0	0.0428896	0.942	2174	tags=32%, list=12%, signal=36%
KEGG_PATHWAYS_IN_CANCER	315	0.348206	1.64969	0	0.0443644	0.948	3156	tags=26%, list=17%, signal=31%
REACTOME_HOMOLOGOUS_RECOMBINATION_REPAIR	15	0.604055	1.64467	0.0199601	0.0456861	0.952	3085	tags=47%, list=17%, signal=56%
BIOCARTA_STATHMIN_PATHWAY	17	0.581604	1.64168	0.0230769	0.0464327	0.957	1484	tags=35%, list=8%, signal=38%
REACTOME_DOWNSTREAM_TCR_SIGNALING	40	0.47561	1.63829	0.00408998	0.0471867	0.964	3853	tags=45%, list=21%, signal=57%
REACTOME_PEPTIDE_LIGAND_BINDING_RECEPTORS	156	0.367362	1.63072	0	0.0484174	0.966	3104	tags=25%, list=17%, signal=30%
KEGG_INTESTINAL_IMMUNE_NETWORK_FOR_IGA_PRODUCTION	47	0.450641	1.63168	0.00421053	0.0485723	0.966	3943	tags=45%, list=22%, signal=57%
BIOCARTA_NTHI_PATHWAY	24	0.529083	1.6319	0.0144628	0.0490866	0.966	3819	tags=54%, list=21%, signal=68%
BIOCARTA_CTCF_PATHWAY	22	0.540032	1.62113	0.00996016	0.0519198	0.971	2478	tags=45%, list=14%, signal=53%
BIOCARTA_CHEMICAL_PATHWAY	21	0.534242	1.61133	0.0247934	0.0561328	0.982	1462	tags=33%, list=8%, signal=36%
BIOCARTA_IL7_PATHWAY	17	0.57612	1.60564	0.0125523	0.058064	0.985	2610	tags=41%, list=14%, signal=48%
KEGG_ADIPOCYTOKINE_SIGNALING_PATHWAY	66	0.412223	1.58851	0.00824742	0.0659798	0.995	1543	tags=21%, list=8%, signal=23%
REACTOME_REGULATION_OF_INSULIN_LIKE_GROWTH_FACTOR_ACTIVITY_BY_INSULIN_LIKE_GROWTH_FACTOR_BINDING_PROTEINS	16	0.584156	1.58129	0.030888	0.0688322	0.996	6447	tags=75%, list=35%, signal=116%
KEGG_UBIQUITIN_MEDIATED_PROTEOLYSIS	124	0.368899	1.57761	0.00208333	0.0694104	0.997	2995	tags=27%, list=16%, signal=33%
KEGG_PANCREATIC_CANCER	69	0.407443	1.57769	0.00198413	0.0701796	0.997	1267	tags=19%, list=7%, signal=20%
REACTOME_ACTIVATION_OF_BH3_ONLY_PROTEINS	15	0.578881	1.5719	0.0245902	0.0701811	0.997	3826	tags=47%, list=21%, signal=59%
ST_GA13_PATHWAY	33	0.485095	1.57503	0.0107527	0.0702192	0.997	1979	tags=30%, list=11%, signal=34%
REACTOME_ORC1_REMOVAL_FROM_CHROMATIN	62	0.41616	1.57337	0.00446429	0.070234	0.997	2174	tags=29%, list=12%, signal=33%
BIOCARTA_ATRBRCA_PATHWAY	21	0.532262	1.55654	0.0233463	0.0758353	0.998	2657	tags=33%, list=15%, signal=39%
SIG_IL4RECEPTOR_IN_B_LYPHOCYTES	27	0.489774	1.55728	0.0120724	0.0761703	0.998	2416	tags=37%, list=13%, signal=43%
P53_MODULE	219	0.335297	1.55981	0	0.0762365	0.998	3039	tags=32%, list=17%, signal=38%
REACTOME_CELL_CYCLE_MITOTIC	257	0.328437	1.55445	0	0.0763305	0.999	2897	tags=27%, list=16%, signal=31%
KEGG_AMYOTROPHIC_LATERAL_SCLEROSIS_ALS	50	0.424258	1.55765	0.0165289	0.0767537	0.998	1294	tags=24%, list=7%, signal=26%
REACTOME_CLASS_A1_RHODOPSIN_LIKE_RECEPTORS	262	0.32685	1.53419	0	0.0890445	0.999	3478	tags=24%, list=19%, signal=30%
KEGG_CHRONIC_MYELOID_LEUKEMIA	71	0.388334	1.52238	0.0154143	0.0959692	0.999	2487	tags=27%, list=14%, signal=31%
BIOCARTA_RELA_PATHWAY	16	0.544169	1.51948	0.0395257	0.0969108	1	2711	tags=56%, list=15%, signal=66%
M_1.8_METABOLISM_BIOSYNTHESIS_REPLICATION_HELICASE	101	0.371696	1.51645	0.0108696	0.097935	1	4682	tags=45%, list=26%, signal=60%
BIOCARTA_PDGF_PATHWAY	29	0.475487	1.51354	0.0392927	0.0980089	1	1267	tags=34%, list=7%, signal=37%
BIOCARTA_CTLA4_PATHWAY	18	0.536551	1.51368	0.0379242	0.0988497	1	3752	tags=56%, list=21%, signal=70%
REACTOME_APOPTOSIS	124	0.349761	1.50274	0.010989	0.105291	1	2884	tags=28%, list=16%, signal=33%
REACTOME_DOWNSTREAM_SIGNALING_OF_ACTIVATED_FGFR	43	0.423546	1.5016	0.0229167	0.105364	1	3832	tags=35%, list=21%, signal=44%
REACTOME_E2F_MEDIATED_REGULATION_OF_DNA_REPLICATION	29	0.471711	1.49447	0.0314465	0.109822	1	4486	tags=41%, list=25%, signal=55%
BIOCARTA_EGF_PATHWAY	29	0.455145	1.49156	0.0473373	0.110919	1	1212	tags=31%, list=7%, signal=33%
BIOCARTA_IL2RB_PATHWAY	37	0.434467	1.48891	0.0313152	0.111019	1	2828	tags=43%, list=16%, signal=51%
KEGG_MELANOMA	70	0.389348	1.48979	0.0235546	0.111253	1	4139	tags=37%, list=23%, signal=48%
KEGG_LEISHMANIA_INFECTION	66	0.388374	1.48724	0.025	0.11139	1	927	tags=21%, list=5%, signal=22%
SA_CASPASE_CASCADE	15	0.548498	1.48205	0.0444444	0.114864	1	2881	tags=40%, list=16%, signal=47%
REACTOME_REGULATION_OF_APC_ACTIVATORS_BETWEEN_G1_S_AND_EARLY_ANAPHASE	68	0.382595	1.47744	0.0224033	0.117717	1	2174	tags=26%, list=12%, signal=30%
REACTOME_COSTIMULATION_BY_THE_CD28_FAMILY	62	0.383044	1.47236	0.0181818	0.120536	1	3853	tags=42%, list=21%, signal=53%
REACTOME_REPAIR_SYNTHESIS_OF_PATCH_27_30_BASES_LONG_BY_DNA_POLYMERASE	15	0.55076	1.4686	0.0530452	0.121656	1	2151	tags=47%, list=12%, signal=53%
REACTOME_EXTENSION_OF_TELOMERES	23	0.481745	1.46913	0.050813	0.122295	1	2151	tags=43%, list=12%, signal=49%
BIOCARTA_HCMV_PATHWAY	16	0.534506	1.4643	0.0758483	0.124652	1	3678	tags=50%, list=20%, signal=63%
BIOCARTA_VEGF_PATHWAY	27	0.471538	1.45989	0.0446927	0.126529	1	1267	tags=26%, list=7%, signal=28%
BIOCARTA_RAS_PATHWAY	22	0.492922	1.4599	0.0508806	0.127619	1	1267	tags=32%, list=7%, signal=34%
KEGG_PROSTATE_CANCER	86	0.363044	1.45467	0.0182186	0.130076	1	2610	tags=26%, list=14%, signal=30%
KEGG_TYPE_II_DIABETES_MELLITUS	45	0.410893	1.44507	0.042	0.13582	1	1267	tags=18%, list=7%, signal=19%
ST_P38_MAPK_PATHWAY	35	0.42948	1.44593	0.0573013	0.136223	1	4024	tags=46%, list=22%, signal=59%
REACTOME_M_G1_TRANSITION	60	0.386352	1.44002	0.0322581	0.139229	1	2174	tags=27%, list=12%, signal=30%
REACTOME_GPCR_LIGAND_BINDING	357	0.296815	1.43743	0.00215517	0.140699	1	3699	tags=24%, list=20%, signal=29%
SA_G1_AND_S_PHASES	15	0.529809	1.43545	0.0681818	0.141332	1	1478	tags=40%, list=8%, signal=44%
KEGG_HEMATOPOIETIC_CELL_LINEAGE	86	0.360482	1.42907	0.0280172	0.146393	1	1599	tags=22%, list=9%, signal=24%
BIOCARTA_AKT_PATHWAY	19	0.486403	1.42319	0.0686869	0.150899	1	2647	tags=37%, list=15%, signal=43%
BIOCARTA_NFKB_PATHWAY	21	0.489625	1.42001	0.0700389	0.152612	1	359	tags=33%, list=2%, signal=34%
REACTOME_MITOTIC_M_M_G1_PHASES	129	0.327742	1.41754	0.0149254	0.154045	1	3963	tags=35%, list=22%, signal=44%
REACTOME_TOLL_LIKE_RECEPTOR_3_CASCADE	57	0.38388	1.41631	0.0570825	0.15413	1	3678	tags=40%, list=20%, signal=50%
BIOCARTA_TID_PATHWAY	19	0.497423	1.40863	0.0688259	0.159335	1	1234	tags=37%, list=7%, signal=39%
REACTOME_DOUBLE_STRAND_BREAK_REPAIR	21	0.473131	1.40981	0.0641283	0.159416	1	3085	tags=33%, list=17%, signal=40%
REACTOME_CDC20_PHOSPHO_APC_MEDIATED_DEGRADATION_OF_CYCLIN_A	61	0.370753	1.40603	0.0384615	0.160716	1	2174	tags=25%, list=12%, signal=28%
SA_MMP_CYTOKINE_CONNECTION	15	0.510974	1.40106	0.0961924	0.164541	1	493	tags=20%, list=3%, signal=21%
ST_WNT_CA2_CYCLIC_GMP_PATHWAY	19	0.478495	1.39565	0.0984252	0.168959	1	2176	tags=47%, list=12%, signal=54%
REACTOME_STABILIZATION_OF_P53	45	0.391528	1.39321	0.0578512	0.170393	1	1093	tags=22%, list=6%, signal=24%
SIG_PIP3_SIGNALING_IN_CARDIAC_MYOCTES	63	0.365099	1.3874	0.0401691	0.174264	1	2941	tags=30%, list=16%, signal=36%
BIOCARTA_ACH_PATHWAY	15	0.505993	1.38771	0.0934959	0.175198	1	3596	tags=47%, list=20%, signal=58%
BIOCARTA_HER2_PATHWAY	21	0.466429	1.38127	0.0859539	0.179389	1	1267	tags=29%, list=7%, signal=31%
BIOCARTA_MITOCHONDRIA_PATHWAY	19	0.481272	1.37412	0.0851927	0.186296	1	615	tags=21%, list=3%, signal=22%
KEGG_VIRAL_MYOCARDITIS	68	0.352277	1.37092	0.0303644	0.188778	1	4216	tags=40%, list=23%, signal=51%
REACTOME_DOWN_STREAM_SIGNAL_TRANSDUCTION	34	0.413794	1.3676	0.0711297	0.191244	1	3759	tags=44%, list=21%, signal=56%
KEGG_ACUTE_MYELOID_LEUKEMIA	56	0.366799	1.35812	0.0539957	0.201303	1	2093	tags=30%, list=12%, signal=34%
KEGG_MAPK_SIGNALING_PATHWAY	253	0.290374	1.35641	0.0151515	0.201717	1	3932	tags=29%, list=22%, signal=37%
REACTOME_PURINE_METABOLISM	29	0.420258	1.35375	0.104508	0.202016	1	2279	tags=24%, list=13%, signal=28%
REACTOME_SCF_BETA_TRCP_MEDIATED_DEGRADATION_OF_EMI1	46	0.374332	1.35494	0.0959184	0.202045	1	2174	tags=26%, list=12%, signal=30%
SIG_PIP3_SIGNALING_IN_B_LYMPHOCYTES	33	0.403061	1.34302	0.0939335	0.214375	1	2889	tags=39%, list=16%, signal=47%
KEGG_BLADDER_CANCER	40	0.386777	1.33679	0.0788382	0.220825	1	1909	tags=23%, list=10%, signal=25%
REACTOME_PI3K_AKT_SIGNALLING	30	0.411402	1.33442	0.0783133	0.222395	1	1071	tags=23%, list=6%, signal=25%
REACTOME_TRAF6_MEDIATED_INDUCTION_OF_THE_ANTIVIRAL_CYTOKINE_IFN_ALPHA_BETA_CASCADE	51	0.36408	1.33309	0.0845361	0.222547	1	3678	tags=39%, list=20%, signal=49%
REACTOME_CDT1_ASSOCIATION_WITH_THE_CDC6_ORC_ORIGIN_COMPLEX	51	0.368901	1.32951	0.0784708	0.22411	1	2174	tags=25%, list=12%, signal=29%
BIOCARTA_GH_PATHWAY	26	0.429089	1.33063	0.106855	0.224306	1	3919	tags=42%, list=22%, signal=54%
REACTOME_PHOSPHOLIPASE_CMEDIATED_CASCADE	23	0.440015	1.32311	0.114519	0.231405	1	6170	tags=48%, list=34%, signal=72%
BIOCARTA_P38MAPK_PATHWAY	37	0.386222	1.31529	0.0866142	0.238769	1	1914	tags=27%, list=11%, signal=30%
KEGG_NEUROTROPHIN_SIGNALING_PATHWAY	118	0.309264	1.31639	0.0488323	0.238844	1	1914	tags=21%, list=11%, signal=24%
BIOCARTA_CREB_PATHWAY	26	0.422738	1.31331	0.117063	0.239981	1	3799	tags=42%, list=21%, signal=53%
ST_GAQ_PATHWAY	27	0.408239	1.31116	0.101313	0.240024	1	2176	tags=30%, list=12%, signal=34%
REACTOME_VIF_MEDIATED_DEGRADATION_OF_APOBEC3G	46	0.369921	1.31151	0.0980392	0.241025	1	3121	tags=30%, list=17%, signal=37%
KEGG_B_CELL_RECEPTOR_SIGNALING_PATHWAY	73	0.338132	1.30899	0.0614407	0.241541	1	2059	tags=27%, list=11%, signal=31%
ST_FAS_SIGNALING_PATHWAY	58	0.354628	1.30428	0.0936819	0.246661	1	2097	tags=22%, list=12%, signal=25%
REACTOME_CD28_CO_STIMULATION	27	0.416523	1.30316	0.119608	0.246823	1	1861	tags=30%, list=10%, signal=33%
BIOCARTA_CERAMIDE_PATHWAY	20	0.435647	1.3007	0.120833	0.247162	1	1902	tags=30%, list=10%, signal=33%
REACTOME_CHOLESTEROL_BIOSYNTHESIS	21	0.436346	1.30074	0.149901	0.24867	1	3087	tags=33%, list=17%, signal=40%
REACTOME_DNA_REPAIR	99	0.311234	1.28712	0.0703625	0.263702	1	3130	tags=27%, list=17%, signal=33%
REACTOME_SIGNALING_IN_IMMUNE_SYSTEM	319	0.267813	1.28773	0.0239651	0.264516	1	3860	tags=32%, list=21%, signal=40%
BIOCARTA_LAIR_PATHWAY	17	0.460161	1.28428	0.151163	0.26606	1	2991	tags=41%, list=16%, signal=49%
KEGG_PROTEASOME	41	0.373729	1.28208	0.1174	0.267721	1	3121	tags=32%, list=17%, signal=38%
ST_JNK_MAPK_PATHWAY	37	0.374003	1.27368	0.134904	0.278553	1	891	tags=16%, list=5%, signal=17%
BIOCARTA_CDMAC_PATHWAY	15	0.46889	1.27253	0.160985	0.278781	1	1184	tags=27%, list=7%, signal=28%
REACTOME_P53_INDEPENDENT_DNA_DAMAGE_RESPONSE	42	0.362316	1.26634	0.121339	0.286844	1	1093	tags=19%, list=6%, signal=20%
BIOCARTA_GATA3_PATHWAY	16	0.45446	1.25295	0.171371	0.306034	1	5225	tags=44%, list=29%, signal=61%
REACTOME_G_ALPHA_I_SIGNALLING_EVENTS	156	0.281026	1.24873	0.0638298	0.31155	1	3104	tags=23%, list=17%, signal=28%
REACTOME_PI3K_CASCADE	38	0.367613	1.24535	0.16699	0.311722	1	3791	tags=29%, list=21%, signal=36%
REACTOME_GLUCURONIDATION	19	0.429317	1.24642	0.172619	0.311784	1	5863	tags=58%, list=32%, signal=85%
BIOCARTA_VIP_PATHWAY	25	0.393536	1.24725	0.164241	0.312334	1	700	tags=16%, list=4%, signal=17%
KEGG_MATURITY_ONSET_DIABETES_OF_THE_YOUNG	20	0.413964	1.24337	0.188976	0.313245	1	6124	tags=35%, list=34%, signal=53%
BIOCARTA_PPARA_PATHWAY	51	0.346759	1.23917	0.144351	0.318434	1	2610	tags=25%, list=14%, signal=30%
REACTOME_REGULATION_OF_ORNITHINE_DECARBOXYLASE	46	0.344075	1.23588	0.147303	0.321735	1	2188	tags=24%, list=12%, signal=27%
BIOCARTA_MCM_PATHWAY	18	0.436632	1.23182	0.185606	0.32501	1	1750	tags=28%, list=10%, signal=31%
BIOCARTA_TOB1_PATHWAY	18	0.441416	1.2322	0.187747	0.326271	1	2322	tags=28%, list=13%, signal=32%
BIOCARTA_PTEN_PATHWAY	17	0.438603	1.22864	0.210019	0.328792	1	2647	tags=35%, list=15%, signal=41%
BIOCARTA_KERATINOCYTE_PATHWAY	44	0.349978	1.22702	0.163636	0.329784	1	1328	tags=20%, list=7%, signal=22%
BIOCARTA_BIOPEPTIDES_PATHWAY	41	0.355158	1.22574	0.168889	0.330266	1	2093	tags=32%, list=12%, signal=36%
INFLAMMASOME	19	0.420183	1.21791	0.216634	0.340377	1	691	tags=16%, list=4%, signal=16%
KEGG_PANTOTHENATE_AND_COA_BIOSYNTHESIS	16	0.4447	1.21892	0.210325	0.340454	1	611	tags=19%, list=3%, signal=19%
KEGG_PURINE_METABOLISM	153	0.275911	1.21635	0.0805785	0.34115	1	3337	tags=26%, list=18%, signal=32%
REACTOME_GLOBAL_GENOMIC_NER	33	0.361312	1.21358	0.172764	0.344326	1	2151	tags=27%, list=12%, signal=31%
KEGG_GLIOMA	61	0.318886	1.20666	0.145455	0.349299	1	2478	tags=25%, list=14%, signal=28%
BIOCARTA_TCR_PATHWAY	41	0.352765	1.20423	0.198397	0.349614	1	1267	tags=20%, list=7%, signal=21%
REACTOME_TOLL_RECEPTOR_CASCADES	82	0.302046	1.20743	0.141393	0.349747	1	3287	tags=34%, list=18%, signal=41%

## Sheet: Enriched in cluster 2
Table S3: GSEA analysis of differentially expressed genes in cluster 1 and cluster 2 infants from the primary cohort. Gene expression was calculated by subtracting expression in PBMC incubated with medium alone from expression in PBMC incubated with BCG.
ENRICHED IN CLUSTER 2 (cluster 1 on separate spreadsheet)
NAME	SIZE	ES	NES	NOM p-val	FDR q-val	FWER p-val	RANK AT MAX	LEADING EDGE
M_3.3_INFLAMMATION II	196	-0.643692	-2.83898	0	0	0	1618	tags=43%, list=9%, signal=47%
KEGG_LYSOSOME	115	-0.626958	-2.61409	0	0	0	2543	tags=50%, list=14%, signal=58%
M_2.6_MYELOID LINEAGE	121	-0.620501	-2.58071	0	0	0	1659	tags=40%, list=9%, signal=44%
M_1.5_MYELOID LINEAGE	101	-0.635958	-2.57243	0	0	0	1630	tags=46%, list=9%, signal=50%
REACTOME_ELECTRON_TRANSPORT_CHAIN	62	-0.655122	-2.4388	0	0	0	3925	tags=69%, list=22%, signal=88%
KEGG_OXIDATIVE_PHOSPHORYLATION	109	-0.576221	-2.36468	0	0	0	3925	tags=54%, list=22%, signal=69%
REACTOME_GLUCOSE_REGULATION_OF_INSULIN_SECRETION	146	-0.498221	-2.14791	0	0.000123662	0.001	3945	tags=47%, list=22%, signal=60%
KEGG_PARKINSONS_DISEASE	104	-0.519191	-2.12709	0	0.000452517	0.004	3835	tags=48%, list=21%, signal=61%
KEGG_GLUTATHIONE_METABOLISM	47	-0.601043	-2.11104	0	0.00101357	0.011	1588	tags=36%, list=9%, signal=40%
KEGG_ALZHEIMERS_DISEASE	149	-0.487455	-2.11549	0	0.00102613	0.01	3893	tags=48%, list=21%, signal=60%
KEGG_GLYCOSAMINOGLYCAN_DEGRADATION	20	-0.706748	-2.07062	0	0.00126469	0.015	3444	tags=65%, list=19%, signal=80%
REACTOME_PLATELET_DEGRANULATION	80	-0.530157	-2.05321	0	0.00200769	0.026	1728	tags=29%, list=10%, signal=32%
KEGG_HUNTINGTONS_DISEASE	163	-0.456721	-1.99154	0	0.00575488	0.079	3937	tags=44%, list=22%, signal=56%
REACTOME_ABORTIVE_ELONGATION_OF_HIV1_TRANSCRIPT_IN_THE_ABSENCE_OF_TAT	23	-0.662466	-1.98507	0.00196464	0.00580799	0.086	2703	tags=61%, list=15%, signal=71%
M_2.10_MYELOID_MACROPHAGE_DENDRITIC_INFLAMMATORY_INTERLEUKIN	63	-0.529186	-1.97389	0	0.00611351	0.096	3163	tags=48%, list=17%, signal=57%
REACTOME_INTEGRATION_OF_ENERGY_METABOLISM	209	-0.437215	-1.96772	0	0.00626278	0.105	3992	tags=43%, list=22%, signal=54%
KEGG_OTHER_GLYCAN_DEGRADATION	15	-0.72149	-1.91341	0	0.0114802	0.197	2905	tags=67%, list=16%, signal=79%
REACTOME_LYSOSOME_VESICLE_BIOGENESIS	23	-0.643285	-1.90204	0	0.0127762	0.225	3287	tags=57%, list=18%, signal=69%
REACTOME_FORMATION_OF_THE_EARLY_ELONGATION_COMPLEX	32	-0.565452	-1.84395	0.00191571	0.0217526	0.399	3894	tags=59%, list=21%, signal=75%
REACTOME_MEMBRANE_TRAFFICKING	69	-0.484299	-1.85391	0	0.0218089	0.368	3408	tags=42%, list=19%, signal=52%
REACTOME_CLATHRIN_DERIVED_VESICLE_BUDDING	56	-0.498877	-1.84407	0	0.0227914	0.398	3408	tags=46%, list=19%, signal=57%
REACTOME_FURTHER_PLATELET_RELEASATE	22	-0.612575	-1.82886	0.00383142	0.0251729	0.458	1624	tags=45%, list=9%, signal=50%
REACTOME_REGULATION_OF_INSULIN_SECRETION	197	-0.400942	-1.81542	0	0.0279902	0.508	3992	tags=41%, list=22%, signal=52%
KEGG_CARDIAC_MUSCLE_CONTRACTION	68	-0.45768	-1.76939	0.0019802	0.041514	0.661	2974	tags=31%, list=16%, signal=37%
REACTOME_TAT_MEDIATED_HIV1_ELONGATION_ARREST_AND_RECOVERY	30	-0.548093	-1.74795	0.00811359	0.049643	0.736	2703	tags=47%, list=15%, signal=55%
KEGG_LYSINE_DEGRADATION	40	-0.505943	-1.74118	0.00201207	0.0513568	0.753	3370	tags=35%, list=19%, signal=43%
REACTOME_HIV1_TRANSCRIPTION_ELONGATION	41	-0.499686	-1.72328	0.00198413	0.0601854	0.813	4329	tags=56%, list=24%, signal=73%
REACTOME_TRANSCRIPTION_OF_THE_HIV_GENOME	58	-0.461393	-1.70272	0.00205761	0.0680514	0.873	4329	tags=53%, list=24%, signal=70%
KEGG_N_GLYCAN_BIOSYNTHESIS	42	-0.495059	-1.7033	0.00408163	0.0700112	0.872	3275	tags=36%, list=18%, signal=43%
REACTOME_PLATELET_ACTIVATION	156	-0.389049	-1.68593	0	0.077227	0.911	1728	tags=22%, list=10%, signal=24%
REACTOME_MICRORNA_BIOGENESIS	18	-0.594217	-1.67688	0.0179283	0.0815963	0.931	2731	tags=44%, list=15%, signal=52%
REACTOME_GOLGI_ASSOCIATED_VESICLE_BIOGENESIS	50	-0.468217	-1.65978	0	0.0913265	0.958	3408	tags=44%, list=19%, signal=54%
REACTOME_THE_ROLE_OF_NEF_IN_HIV1_REPLICATION_AND_DISEASE_PATHOGENESIS	26	-0.542356	-1.65397	0.00578035	0.0930491	0.963	2498	tags=35%, list=14%, signal=40%
REACTOME_NEF_MEDIATES_DOWN_MODULATION_OF_CELL_SURFACE_RECEPTORS_BY_RECRUITING_THEM_TO_CLATHRIN_ADAPTERS	20	-0.570136	-1.63459	0.0172745	0.100621	0.982	2498	tags=40%, list=14%, signal=46%
REACTOME_LATE_PHASE_OF_HIV_LIFE_CYCLE	89	-0.40703	-1.6369	0.00363636	0.10118	0.981	4329	tags=46%, list=24%, signal=60%
REACTOME_INTRINSIC_PATHWAY	17	-0.574735	-1.63894	0.022	0.102397	0.98	1687	tags=35%, list=9%, signal=39%
REACTOME_GLUTATHIONE_CONJUGATION	17	-0.582481	-1.62536	0.0142566	0.106515	0.988	1225	tags=29%, list=7%, signal=32%
REACTOME_CHYLOMICRON_MEDIATED_LIPID_TRANSPORT	17	-0.56316	-1.61062	0.0300601	0.11785	0.994	1706	tags=24%, list=9%, signal=26%
REACTOME_RNA_POLYMERASE_III_TRANSCRIPTION_INITIATION_FROM_TYPE_2_PROMOTER	20	-0.551049	-1.59974	0.0264228	0.126097	0.996	4225	tags=55%, list=23%, signal=72%
REACTOME_SEMAPHORIN_INTERACTIONS	64	-0.425072	-1.59287	0.0114504	0.126441	0.998	2091	tags=31%, list=11%, signal=35%
BIOCARTA_COMP_PATHWAY	18	-0.568518	-1.5898	0.0141988	0.126743	0.998	2659	tags=33%, list=15%, signal=39%
REACTOME_PEROXISOMAL_LIPID_METABOLISM	17	-0.590133	-1.58252	0.029703	0.128315	0.998	1427	tags=41%, list=8%, signal=45%
REACTOME_FORMATION_OF_PLATELET_PLUG	175	-0.360576	-1.59422	0	0.128588	0.997	2241	tags=23%, list=12%, signal=26%
REACTOME_LIPOPROTEIN_METABOLISM	27	-0.503877	-1.58351	0.0260521	0.130275	0.998	1706	tags=22%, list=9%, signal=24%
KEGG_PROXIMAL_TUBULE_BICARBONATE_RECLAMATION	23	-0.520701	-1.57675	0.0261044	0.131408	0.998	1240	tags=22%, list=7%, signal=23%
BIOCARTA_MPR_PATHWAY	31	-0.482639	-1.57292	0.0246679	0.132519	1	4761	tags=48%, list=26%, signal=65%
BIOCARTA_RHO_PATHWAY	31	-0.488206	-1.5651	0.0176817	0.134669	1	3760	tags=39%, list=21%, signal=49%
REACTOME_HEMOSTASIS	261	-0.337862	-1.56797	0	0.134812	1	1728	tags=20%, list=10%, signal=21%
REACTOME_COMPLEMENT_CASCADE	19	-0.548341	-1.56008	0.0291262	0.136827	1	2659	tags=32%, list=15%, signal=37%
REACTOME_METABOLISM_OF_LIPIDS_AND_LIPOPROTEINS	211	-0.343679	-1.55423	0	0.137737	1	3067	tags=26%, list=17%, signal=31%
REACTOME_GLYCOGEN_BREAKDOWN_GLYCOGENOLYSIS	15	-0.566549	-1.5543	0.0403226	0.140401	1	762	tags=33%, list=4%, signal=35%
KEGG_GLYCOSAMINOGLYCAN_BIOSYNTHESIS_HEPARAN_SULFATE	25	-0.50622	-1.54513	0.0261682	0.144908	1	1514	tags=28%, list=8%, signal=31%
KEGG_PPAR_SIGNALING_PATHWAY	67	-0.405931	-1.53985	0.010142	0.147367	1	1803	tags=24%, list=10%, signal=26%
KEGG_PENTOSE_PHOSPHATE_PATHWAY	26	-0.494745	-1.52844	0.0480962	0.15775	1	1465	tags=35%, list=8%, signal=38%
REACTOME_HIV_LIFE_CYCLE	102	-0.372916	-1.51284	0.00740741	0.17334	1	4329	tags=44%, list=24%, signal=58%
KEGG_COMPLEMENT_AND_COAGULATION_CASCADES	68	-0.392198	-1.49918	0.010101	0.187368	1	1701	tags=21%, list=9%, signal=23%
BIOCARTA_BARRESTIN_SRC_PATHWAY	15	-0.550761	-1.49422	0.0557692	0.190889	1	3446	tags=47%, list=19%, signal=58%
KEGG_PRIMARY_BILE_ACID_BIOSYNTHESIS	16	-0.555915	-1.49117	0.0576541	0.191567	1	1562	tags=31%, list=9%, signal=34%
REACTOME_GLUCOSE_METABOLISM	55	-0.402653	-1.4865	0.028626	0.194973	1	1501	tags=22%, list=8%, signal=24%
REACTOME_RNA_POLYMERASE_III_TRANSCRIPTION	34	-0.44623	-1.47207	0.0334646	0.212559	1	2400	tags=35%, list=13%, signal=41%
REACTOME_METABOLISM_OF_CARBOHYDRATES	118	-0.352883	-1.46155	0.0094518	0.214395	1	2624	tags=25%, list=14%, signal=29%
REACTOME_PREFOLDIN_MEDIATED_TRANSFER_OF_SUBSTRATE_TO_CCT_TRIC	22	-0.492672	-1.45897	0.0666667	0.214761	1	1646	tags=27%, list=9%, signal=30%
KEGG_VIBRIO_CHOLERAE_INFECTION	50	-0.406898	-1.46317	0.030888	0.215456	1	3390	tags=36%, list=19%, signal=44%
KEGG_GLYCOSAMINOGLYCAN_BIOSYNTHESIS_CHONDROITIN_SULFATE	15	-0.5519	-1.46436	0.0734694	0.21741	1	2227	tags=40%, list=12%, signal=46%
KEGG_VALINE_LEUCINE_AND_ISOLEUCINE_DEGRADATION	41	-0.429879	-1.46603	0.0287474	0.218324	1	3192	tags=37%, list=18%, signal=44%
REACTOME_REGULATION_OF_LIPID_METABOLISM_BY_PEROXISOME_PROLIFERATOR_ACTIVATED_RECEPTOR_ALPHA	57	-0.393467	-1.45245	0.0329457	0.221589	1	3154	tags=32%, list=17%, signal=38%
REACTOME_HIV1_TRANSCRIPTION_INITIATION	38	-0.427798	-1.44668	0.0376984	0.227054	1	4312	tags=50%, list=24%, signal=65%
BIOCARTA_NDKDYNAMIN_PATHWAY	18	-0.500652	-1.44328	0.061753	0.22852	1	967	tags=33%, list=5%, signal=35%
REACTOME_SMOOTH_MUSCLE_CONTRACTION	22	-0.473975	-1.4366	0.0680412	0.235343	1	1624	tags=32%, list=9%, signal=35%
REACTOME_POST_TRANSLATIONAL_PROTEIN_MODIFICATION	37	-0.423885	-1.41408	0.0657371	0.268288	1	1825	tags=30%, list=10%, signal=33%
REACTOME_SYNTHESIS_OF_BILE_ACIDS_AND_BILE_SALTS_VIA_7ALPHA_HYDROXYCHOLESTEROL	15	-0.526846	-1.40427	0.0921053	0.281654	1	1427	tags=33%, list=8%, signal=36%
REACTOME_RNA_POLYMERASE_II_TRANSCRIPTION	88	-0.34493	-1.38062	0.0406977	0.302332	1	4329	tags=42%, list=24%, signal=55%
REACTOME_SYNTHESIS_OF_BILE_ACIDS_AND_BILE_SALTS	19	-0.488737	-1.38851	0.0907258	0.305388	1	1562	tags=32%, list=9%, signal=35%
REACTOME_RNA_POLYMERASE_III_TRANSCRIPTION_INITIATION	29	-0.435824	-1.38063	0.0627615	0.306327	1	4225	tags=48%, list=23%, signal=63%
BIOCARTA_MTOR_PATHWAY	21	-0.473997	-1.38491	0.0948905	0.307647	1	386	tags=19%, list=2%, signal=19%
KEGG_CITRATE_CYCLE_TCA_CYCLE	30	-0.435956	-1.38184	0.0820611	0.308478	1	1315	tags=20%, list=7%, signal=22%
KEGG_STARCH_AND_SUCROSE_METABOLISM	52	-0.377448	-1.36353	0.0564202	0.330645	1	579	tags=12%, list=3%, signal=12%
REACTOME_MRNA_SPLICING_MINOR_PATHWAY	39	-0.397398	-1.35856	0.0828729	0.331679	1	1858	tags=26%, list=10%, signal=28%
REACTOME_MUSCLE_CONTRACTION	49	-0.377942	-1.34273	0.0759013	0.333835	1	2412	tags=27%, list=13%, signal=31%
REACTOME_DIABETES_PATHWAYS	358	-0.284033	-1.35961	0.00539568	0.333967	1	3742	tags=31%, list=21%, signal=38%
REACTOME_INORGANIC_CATION_ANION_SLC_TRANSPORTERS	93	-0.335138	-1.34649	0.043152	0.334703	1	2278	tags=20%, list=13%, signal=23%
BIOCARTA_PYK2_PATHWAY	26	-0.436673	-1.35504	0.101075	0.334998	1	2353	tags=31%, list=13%, signal=35%
REACTOME_MRNA_PROCESSING	31	-0.424711	-1.34389	0.0994036	0.335445	1	3645	tags=45%, list=20%, signal=56%
KEGG_ARRHYTHMOGENIC_RIGHT_VENTRICULAR_CARDIOMYOPATHY_ARVC	74	-0.346153	-1.3477	0.0705009	0.33632	1	2649	tags=20%, list=15%, signal=24%
KEGG_PORPHYRIN_AND_CHLOROPHYLL_METABOLISM	40	-0.393147	-1.35105	0.0808679	0.338052	1	2687	tags=25%, list=15%, signal=29%
REACTOME_RNA_POL_II_CTD_PHOSPHORYLATION_AND_INTERACTION_WITH_CE	26	-0.439213	-1.34819	0.111317	0.339494	1	3645	tags=42%, list=20%, signal=53%
REACTOME_CELL_SURFACE_INTERACTIONS_AT_THE_VASCULAR_WALL	92	-0.332232	-1.33519	0.0364963	0.34478	1	1496	tags=15%, list=8%, signal=16%
BIOCARTA_CCR3_PATHWAY	22	-0.445134	-1.3258	0.123047	0.348218	1	3446	tags=45%, list=19%, signal=56%
REACTOME_OTHER_SEMAPHORIN_INTERACTIONS	15	-0.48923	-1.33136	0.137331	0.34885	1	1327	tags=27%, list=7%, signal=29%
KEGG_PEROXISOME	71	-0.346175	-1.32787	0.0632411	0.351938	1	1544	tags=21%, list=8%, signal=23%

## Sheet: Pathway genes
	cluster 1	cluster 1	cluster 1	cluster 1	cluster 1	cluster 1	cluster 1	cluster 2	cluster 2	cluster 2	cluster 2	cluster 2	cluster 2
Gene set	M_3.1_INTERFERON-INDUCIBLE	KEGG_CYTOKINE_CYTOKINE_RECEPTOR_INTERACTION	M_2.1_CYTOTOXIC CELLS	KEGG_JAK_STAT_SIGNALING_PATHWAY	BIOCARTA_TNFR2_PATHWAY	KEGG_P53_SIGNALING_PATHWAY	BIOCARTA_IL12_PATHWAY	M_3.3_INFLAMMATION II	KEGG_LYSOSOME	M_2.6_MYELOID LINEAGE	KEGG_OXIDATIVE_PHOSPHORYLATION	REACTOME_GLUCOSE_REGULATION_OF_INSULIN_SECRETION	REACTOME_PLATELET_DEGRANULATION
NES	2.86261	2.35321	2.31212	2.20707	2.08638	1.95103	1.95476	-2.83898	-2.61409	-2.58071	-2.36468	-2.14791	-2.05321
genes	GCH1	CSF2	STAT4	CSF2	TRAF1			CHP	CLN5	APH1B	NDUFA11	KCNJ11	CD63
	TAP1	CCL1	GZMH	IL12B	TNFAIP3			AGTRAP	AP1B1	LILRA6	NDUFV1	NDUFA11	SPARC
	TNFSF10	TNF	ENPP4	IL19	TNFRSF1B			TFEB	HEXA	LAMP2	NDUFA4	NDUFV1	TIMP1
	SAMD9L	CCL4L1	IL2RB	IL10	NFKB1			MLX	ARSG	TYROBP	NDUFA10	NDUFA4	TLN1
	TAP2	TNFRSF14	FEZ1	IL6	TANK			SEPX1	AP3B2	DIRC2	NDUFS7	PRKACA	PFN1
	IRF7	IL12B	GZMB	CCND1	NFKBIA			SLC12A9	ATP6V0A2	TK2	COX7B	NDUFA10	LAMP2
	TRIM22	IL19	TARP	OSM	LTA			LAMP2	CTSS	MS4A6A	SDHB	MDH2	PECAM1
	PHF11	CCL19	RARRES3	IL15	IKBKB			PGLS	ATP6V0B	SDCBP	NDUFC2	NDUFS7	SERPINF2
	PLAC8	IL10	CD2	IL23A	RIPK1			LEPROT	CD63	NQO2	COX10	COX7B	FLNA
	STAT2	IL6	GNLY	IL20				HIP1	SGSH	KIAA1539	ATP5J	SDHB	CALM1
	IFITM1	CCL20	CHST12	STAT4				ATG3	LGMN	DOK3	COX4I1	CACNA1E	HSPA5
	ZBP1	OSM	APOBEC3F	SOCS2				MTX1	TPP1	CDA	NDUFAB1	PFKL	WDR1
	NMI	IL15	AUTS2	PIM1				PXK	CLTA	IFNGR2	COX6A1	NDUFC2	A2M
	NT5C3	CCL3L1	CCL4	SOCS1				SH3BGRL	LAMP2	LTBR	ATP6V1D	VAMP2	ACTN4
	STAT1	IL1A	GZMK	IL24				NAPRT1	AP3S2	LYL1	NDUFS1	ATP5J	CFL1
	IFI44L	TNFRSF4	GZMA	IL2RB				TALDO1	ARSA	IFI30	UQCRH	SYT5	CALM2
	GBP1	FLT4	ORMDL3	CSF3				ANPEP	GGA2	BRI3	ATP6V0A2	COX4I1	PSAP
	IFIH1	TNFSF15	CTSW	STAT2				CAMKK2	SUMF1	P2RX1	CYC1	NDUFAB1	PPBP
	PARP14	TNFRSF1B	PRF1	STAT1				CD302	NEU1	PTTG1IP	NDUFC1	IDH3G	VWF
	ADAR	CCL3	SH2D2A	IFNG				GORASP1	MANBA	RBP7	ATP6V0B	COX6A1	CAP1
	UBE2L6	IL23A	SP4	LIF				NEU1	AP3D1	ARHGAP26	NDUFA7	RAPGEF3	SERPINE1
	SP110	IL18R1	TGFBR3	IL15RA				TM6SF1	ARSB	RXRA	NDUFV3	NDUFS1	GAS6
	IL15RA	IL20	CD8A	CCND2				CLCN5	AP3M1	STXBP2	NDUFB9	UQCRH	CFD
	HERC5	LTB	NCR3	BCL2L1				HEBP1	AP3B1	SLC16A5	ATP5A1	CACNA1C	PROS1
	CHMP5	TNFSF10	PTPN4	IL2RA				CCPG1	GALC	ATP6V0D1	COX7C	PFKFB4	CD9
	PARP9	CXCL2	KLRD1	PIK3R1				FCHO2	DNASE2	FGD4	ATP5J2	CYC1
	PRIC285	IL24	SYTL2	JAK2				KLHL18	CTSZ	RNF130	NDUFB2	NDUFC1
	FBXO6	IL2RB	SYNE2	SOS1				PLOD3	AP1S1	VAMP3	NDUFS6	NDUFA7
	CXCL10	CSF3	NKG7	STAT6				PDXK	ACP2	FUCA1	NDUFA1	NDUFA12
	IFI44	CCL17	TBX21	PIAS3				CKLF	NAGLU	RNF135	NDUFS2	NDUFV3
	PGAP1	TNFSF9	PDGFD	STAT3				HSBP1	ATP6V0C	APLP2	NDUFA8	NDUFB9
	OAS2	TNFRSF25		PIK3CG				TKT	CLN3	BLVRB	ATP6V1C1	ATP5A1
	EPSTI1	CD40		PIAS4				CRTAP	ATP6V0D1	SUPT4H1	SDHC	NDUFA13
	RSAD2	CXCR4		IL21R				TBC1D8	PSAP	PRAM1	ATP5G3	COX7C
	EIF2AK2	CCR7		SPRY1				NANS	SLC17A5	SIPA1L2	NDUFB6	ATP5J2
	TRIM5	IFNG		IL7				ATP6V1A	GNS	CTSB	NDUFS3	NDUFB2
	PML	CCL22		IL13				SETD3	MAN2B1	TIMP2	NDUFA2	NDUFS6
	IFIT2	CCL3L3		IL12RB2				MFSD1	FUCA1	TNFRSF1A	ATP5D	ETFA
	IFITM2	CXCL9		IL12RB1				MAPKAPK3	GLB1	MGAT1	NDUFA6	NDUFA1
	TRAFD1	IL18RAP		IL5RA				DSC2	LAPTM5	NPC2	ATP5F1	GNAI1
	IFIT3	IL1B		IL2				RXRA	PPT1	TTYH3	ATP6V1A	NDUFS2
		CXCL1		IL28RA				PSTPIP1	ATP6V0A1	CD163	ATP6V1F	ETFDH
		LIF		STAT5A				IMPA2	GUSB	SLC19A1	ATP5H	ALDOB
		IL15RA		IL22				STX10	CTSB	FBP1	ATP6V0C	NDUFA8
		CXCL10		SOCS5				DAPK1	MCOLN1	PHCA	NDUFS8	SDHC
		IL2RA		IL4R				LRP1	NAGA	NUP214	NDUFB3	NDUFB6
		CCL4		CBLB				LTA4H	AP4E1	LST1	ATP6V0D1	NDUFS3
		MET		CREBBP				SEMA3C	GAA	ITGB2	NDUFB7	NDUFA2
		TNFRSF13B		PTPN11				SH3TC1	CTSD	TLR4	COX5A	STXBP1
		IL17RB		SOCS4				GPX1	NPC2		ATP5E	ETFB
		TNFRSF9		SOCS3				PAK1	SCARB2		ATP5C1	ATP5D
		CXCL3		PTPN6				RNPEP	ACP5		NDUFS5	ACO2
		LTA		IL26				GNS	NAGPA		COX8A	NDUFA6
		CXCL13		CSH1				MYO1F	LAMP1		UQCRC1	ATP5F1
		CCL18						IL10RB	ATP6AP1		COX5B	GNAI2
		FLT3LG						CORO1C	HEXB		ATP6V0A1	ATP5H
		CXCR6						NPL	LIPA		ATP5B	NDUFS8
		FAS						PGD	SORT1		UQCRB	NDUFB3
		CCL2						OS9			ATP6AP1	NDUFB7
		IL21R						H2AFY				COX5A
		TNFSF13B						PPT1				ATP5E
		TNFSF4						IL13RA1				ATP5C1
		IL7						HMOX1				NDUFS5
		IL13						ANG				COX8A
		IL12RB2						ZYX				IDH3A
		CXCL11						EVI2B				UQCRC1
		IL8						ZDHHC7				COX5B
		IL12RB1						CTSB				ATP5B
								FUCA2				UQCRB
								CLEC4A
								RGS19
								ITGAM
								PGCP
								MGST2
								PHCA
								TAX1BP3
								FCGRT
								PYGL
								AP2S1
								COMMD9
								ATP6AP1
								PYCARD
								SORT1
								PLOD1
