# Supplementary material for: Human newborn bacille Calmette–Guérin vaccination and risk of tuberculosis disease: a case-control study
Source: BMC Med. 2016 May 16;14:76. doi: 10.1186/s12916-016-0617-3 (PMC4869393; doi:10.1186/s12916-016-0617-3)
Supplement: Additional file 6: Table S5. — Unique and shared gene expression pathways in each of four groups from the primary cohort: a group of cases and controls within each of the two clusters. Gene expression was from PBMC incubated with medium alone. (XLSX 22 kb) [file 12916_2016_617_MOESM6_ESM.xlsx]

## Sheet: GSEA primary case and control
Table S5: Unique and shared gene expression pathways in each of four groups from the primary cohort: a group of cases and controls within each of the two clusters. Gene expression was from PBMC incubated with medium alone.
case cluster 1									control cluster 1									shared in cases and controls cluster 1									case cluster 2									control cluster 2	shared in cases and controls cluster 2
Gene set	SIZE	ES	NES	NOM.p.val	FDR.q.val	FWER.p.val	RANK.AT.MAX	LEADING.EDGE	Gene set	SIZE	ES	NES	NOM.p.val	FDR.q.val	FWER.p.val	RANK.AT.MAX	LEADING.EDGE	Gene set	SIZE	ES	NES	NOM.p.val	FDR.q.val	FWER.p.val	RANK.AT.MAX	LEADING.EDGE	Gene set	SIZE	ES	NES	NOM.p.val	FDR.q.val	FWER.p.val	RANK.AT.MAX	LEADING.EDGE	Gene set	Gene set	SIZE	ES	NES	NOM.p.val	FDR.q.val	FWER.p.val	RANK.AT.MAX	LEADING.EDGE
KEGG_OXIDATIVE_PHOSPHORYLATION	109	0.54926	2.40764	0	0	0	2585	tags=42%, list=14%, signal=49%	KEGG_HISTIDINE_METABOLISM	28	0.557813	1.92129	0	0.0294983	0.227	2421	tags=39%, list=13%, signal=45%	M_1.5_MYELOID LINEAGE	101	0.776284	3.26865	0	0	0	2161	tags=71%, list=12%, signal=80%	M_2.4_RIBOSOMAL PROTEINS	88	0.613497	2.5619	0	0	0	3087	tags=56%, list=17%, signal=67%	NONE	M_2.8_T CELLS	87	0.698007	2.94475	0	0	0	3703	tags=75%, list=20%, signal=93%
REACTOME_LYSOSOME_VESICLE_BIOGENESIS	49	0.600905	2.21948	0	0.000149	0.001	2360	tags=51%, list=13%, signal=58%	M_2.9_ERK_TRANSACTIVATION_CYTOSKELETAL_MAPK_JNK	123	0.417425	1.92012	0	0.0269807	0.229	5349	tags=47%, list=29%, signal=66%	M_3.3_INFLAMMATION II	196	0.689524	3.25405	0	0	0	3038	tags=65%, list=17%, signal=78%	REACTOME_FORMATION_OF_A_POOL_OF_FREE_40S_SUBUNITS	81	0.579607	2.40144	0	0	0	3751	tags=48%, list=21%, signal=60%		M_3.8_CDC_TCR_CREB_GLYCOSYLASE	155	0.462493	2.11908	0	0.000322	0.005	5495	tags=53%, list=30%, signal=75%
MDC	189	0.469764	2.21256	0	0.000119	0.001	3373	tags=39%, list=19%, signal=48%	REACTOME_BASIGIN_INTERACTIONS	25	0.578305	1.91101	0	0.0273327	0.25	4185	tags=52%, list=23%, signal=67%	M_2.6_MYELOID LINEAGE	121	0.729711	3.23402	0	0	0	2002	tags=64%, list=11%, signal=72%	REACTOME_PEPTIDE_CHAIN_ELONGATION	82	0.582813	2.39121	0	0	0	3751	tags=49%, list=21%, signal=61%
REACTOME_MEMBRANE_TRAFFICKING	69	0.542871	2.18492	0	0.000221	0.002	3999	tags=52%, list=22%, signal=67%	REACTOME_GLYCOLYSIS	22	0.580394	1.8583	0.00384615	0.0436537	0.39	5325	tags=64%, list=29%, signal=90%	M_2.10_MYELOID_MACROPHAGE_DENDRITIC_INFLAMMATORY_INTERLEUKIN	63	0.731672	2.88278	0	0	0	1977	tags=59%, list=11%, signal=66%	KEGG_RIBOSOME	83	0.555628	2.32299	0	0	0	2791	tags=41%, list=15%, signal=48%
REACTOME_SIGNALING_BY_WNT	56	0.551399	2.13828	0	0.000958	0.009	3679	tags=54%, list=20%, signal=67%										KEGG_LYSOSOME	115	0.650398	2.81874	0	0	0	3372	tags=58%, list=19%, signal=71%	REACTOME_VIRAL_MRNA_TRANSLATION	82	0.5582	2.31981	0	0	0	3751	tags=48%, list=21%, signal=60%
REACTOME_SEMAPHORIN_INTERACTIONS	64	0.53407	2.12879	0	0.000982	0.01	4867	tags=56%, list=27%, signal=77%										KEGG_PPAR_SIGNALING_PATHWAY	67	0.561728	2.23879	0	0	0	1387	tags=34%, list=8%, signal=37%	REACTOME_REGULATION_OF_GENE_EXPRESSION_IN_BETA_CELLS	96	0.547548	2.31278	0	0	0	3751	tags=47%, list=21%, signal=59%
KEGG_GLYCOSAMINOGLYCAN_DEGRADATION	20	0.712524	2.12565	0	0.000911	0.01	3034	tags=55%, list=17%, signal=66%										M_3.2_INFLAMMATION I	199	0.391451	1.85855	0	0.0133548	0.396	4325	tags=44%, list=24%, signal=57%	REACTOME_TRANSLATION	104	0.534358	2.30658	0	0	0	3805	tags=47%, list=21%, signal=59%
BIOCARTA_MPR_PATHWAY	31	0.617159	2.08882	0	0.00196531	0.022	3165	tags=48%, list=17%, signal=58%										KEGG_VIBRIO_CHOLERAE_INFECTION	50	0.478616	1.78844	0.00171527	0.0213988	0.648	3043	tags=42%, list=17%, signal=50%	REACTOME_GTP_HYDROLYSIS_AND_JOINING_OF_THE_60S_RIBOSOMAL_SUBUNIT	91	0.54743	2.2889	0	0	0	4488	tags=52%, list=25%, signal=68%
REACTOME_REGULATION_OF_ORNITHINE_DECARBOXYLASE	46	0.566011	2.08353	0	0.0019229	0.023	3679	tags=54%, list=20%, signal=68%																			REACTOME_REGULATION_OF_BETA_CELL_DEVELOPMENT	106	0.516715	2.23005	0	9.15e-05	0.001	3751	tags=44%, list=21%, signal=56%
KEGG_PARKINSONS_DISEASE	104	0.487286	2.069	0	0.00239518	0.031	2701	tags=36%, list=15%, signal=42%																			KEGG_PRIMARY_IMMUNODEFICIENCY	34	0.63562	2.22812	0	8.31e-05	0.001	3334	tags=59%, list=18%, signal=72%
REACTOME_STABILIZATION_OF_P53	45	0.562804	2.05236	0	0.00308553	0.043	3679	tags=56%, list=20%, signal=69%																			REACTOME_INFLUENZA_VIRAL_RNA_TRANSCRIPTION_AND_REPLICATION	97	0.520035	2.22274	0	7.62e-05	0.001	3751	tags=44%, list=21%, signal=56%
KEGG_PROTEASOME	41	0.561636	2.04223	0	0.00351893	0.052	3679	tags=54%, list=20%, signal=67%																			M_1.7_MHC_RIBOSOMAL PROTEINS	72	0.547196	2.20787	0	7.04e-05	0.001	2791	tags=42%, list=15%, signal=49%
KEGG_ALZHEIMERS_DISEASE	149	0.445723	2.01374	0	0.0051088	0.079	3259	tags=38%, list=18%, signal=46%																			M_2.1_CYTOTOXIC CELLS	65	0.514262	2.05117	0	0.00107119	0.018	4190	tags=49%, list=23%, signal=64%
REACTOME_CLATHRIN_DERIVED_VESICLE_BUDDING	56	0.526958	2.00961	0	0.00498294	0.081	3999	tags=52%, list=22%, signal=66%																			BIOCARTA_IL7_PATHWAY	17	0.681058	1.97389	0.00179856	0.00289535	0.052	3935	tags=65%, list=22%, signal=82%
BIOCARTA_PROTEASOME_PATHWAY	18	0.686148	1.9977	0	0.00560975	0.096	3679	tags=72%, list=20%, signal=90%																			REACTOME_CYTOSOLIC_TRNA_AMINOACYLATION	19	0.649917	1.94852	0	0.00424389	0.078	2307	tags=53%, list=13%, signal=60%
REACTOME_INNATE_IMMUNITY_SIGNALING	101	0.467223	1.99648	0	0.00536585	0.096	3929	tags=46%, list=22%, signal=58%																			REACTOME_INSULIN_SYNTHESIS_AND_SECRETION	124	0.417895	1.83935	0	0.0194171	0.315	3751	tags=35%, list=21%, signal=44%
REACTOME_NUCLEAR_EVENTS_KINASE_AND_TRANSCRIPTION_FACTOR_ACTIVATION	24	0.622762	1.98378	0	0.00597768	0.109	4722	tags=75%, list=26%, signal=101%																			REACTOME_INFLUENZA_LIFE_CYCLE	134	0.408965	1.83776	0	0.0188168	0.32	3751	tags=37%, list=21%, signal=46%
REACTOME_ELECTRON_TRANSPORT_CHAIN	62	0.507855	1.97526	0	0.00630143	0.12	3654	tags=47%, list=20%, signal=58%																			REACTOME_TRNA_AMINOACYLATION	29	0.555236	1.83468	0.00166667	0.0186789	0.332	2307	tags=41%, list=13%, signal=47%
REACTOME_MAPK_TARGETS_NUCLEAR_EVENTS_MEDIATED_BY_MAP_KINASES	30	0.578954	1.97432	0	0.00610554	0.121	4722	tags=67%, list=26%, signal=90%																			BIOCARTA_NO2IL12_PATHWAY	15	0.637835	1.77914	0.0037037	0.0376128	0.58	2332	tags=53%, list=13%, signal=61%
REACTOME_MAP_KINASES_ACTIVATION_IN_TLR_CASCADE	42	0.548272	1.97403	0	0.00592683	0.122	4722	tags=57%, list=26%, signal=77%																			KEGG_AMINOACYL_TRNA_BIOSYNTHESIS	30	0.533595	1.75743	0.00170648	0.0464346	0.691	2307	tags=40%, list=13%, signal=46%
REACTOME_P53_INDEPENDENT_DNA_DAMAGE_RESPONSE	42	0.54495	1.96363	0	0.0065288	0.137	3679	tags=55%, list=20%, signal=68%
KEGG_EPITHELIAL_CELL_SIGNALING_IN_HELICOBACTER_PYLORI_INFECTION	62	0.50102	1.95817	0	0.00692287	0.148	3430	tags=44%, list=19%, signal=53%
REACTOME_PLATELET_DEGRANULATION	80	0.474917	1.94543	0	0.00774214	0.171	1790	tags=28%, list=10%, signal=30%
BIOCARTA_TOLL_PATHWAY	33	0.571368	1.9436	0	0.00773702	0.176	2834	tags=39%, list=16%, signal=47%
BIOCARTA_RHO_PATHWAY	31	0.564549	1.93142	0.00178253	0.00863891	0.203	4275	tags=61%, list=24%, signal=80%
REACTOME_TOLL_RECEPTOR_CASCADES	82	0.465246	1.93044	0	0.00845249	0.204	3674	tags=44%, list=20%, signal=55%
REACTOME_VIF_MEDIATED_DEGRADATION_OF_APOBEC3G	46	0.517944	1.92343	0	0.00895575	0.221	3679	tags=50%, list=20%, signal=63%
REACTOME_SCF_BETA_TRCP_MEDIATED_DEGRADATION_OF_EMI1	46	0.512317	1.91633	0	0.00926817	0.236	3679	tags=50%, list=20%, signal=63%
REACTOME_ERK_MAPK_TARGETS	21	0.628579	1.91082	0	0.00963579	0.251	3638	tags=67%, list=20%, signal=83%
BIOCARTA_CDC42RAC_PATHWAY	15	0.668113	1.90755	0	0.00978436	0.259	3607	tags=67%, list=20%, signal=83%
KEGG_CITRATE_CYCLE_TCA_CYCLE	30	0.570668	1.90316	0	0.0100217	0.27	2724	tags=47%, list=15%, signal=55%
REACTOME_GOLGI_ASSOCIATED_VESICLE_BIOGENESIS	50	0.496486	1.89071	0	0.0110261	0.298	3999	tags=50%, list=22%, signal=64%
REACTOME_TOLL_LIKE_RECEPTOR_4_CASCADE	26	0.581463	1.89028	0.00359066	0.0108774	0.3	2932	tags=54%, list=16%, signal=64%
KEGG_HUNTINGTONS_DISEASE	163	0.410836	1.88655	0	0.0111018	0.31	2959	tags=31%, list=16%, signal=37%
REACTOME_CITRIC_ACID_CYCLE	19	0.640536	1.88427	0.00185185	0.011169	0.318	4172	tags=68%, list=23%, signal=89%
REACTOME_GLUCOSE_REGULATION_OF_INSULIN_SECRETION	146	0.414149	1.88032	0	0.0114975	0.332	3673	tags=38%, list=20%, signal=48%
KEGG_GLYOXYLATE_AND_DICARBOXYLATE_METABOLISM	15	0.661336	1.8772	0.00198807	0.0117457	0.344	1492	tags=40%, list=8%, signal=44%
REACTOME_METABOLISM_OF_LIPIDS_AND_LIPOPROTEINS	211	0.39757	1.87658	0	0.011516	0.345	3006	tags=28%, list=17%, signal=33%
SA_B_CELL_RECEPTOR_COMPLEXES	23	0.59054	1.86606	0	0.0127955	0.376	3613	tags=48%, list=20%, signal=60%
KEGG_GLUTATHIONE_METABOLISM	47	0.498913	1.85834	0	0.0131025	0.397	2540	tags=36%, list=14%, signal=42%
REACTOME_CYCLIN_E_ASSOCIATED_EVENTS_DURING_G1_S_TRANSITION_	56	0.473908	1.84578	0	0.0146502	0.436	3679	tags=46%, list=20%, signal=58%
REACTOME_PLATELET_ACTIVATION	156	0.403824	1.84419	0	0.0146118	0.443	3273	tags=31%, list=18%, signal=38%
BIOCARTA_GSK3_PATHWAY	27	0.556765	1.84114	0.00185874	0.0148896	0.456	2862	tags=41%, list=16%, signal=48%
REACTOME_REGULATION_OF_LIPID_METABOLISM_BY_PEROXISOME_PROLIFERATOR_ACTIVATED_RECEPTOR_ALPHA	57	0.484742	1.83869	0	0.0149687	0.463	1821	tags=26%, list=10%, signal=29%
REACTOME_CDT1_ASSOCIATION_WITH_THE_CDC6_ORC_ORIGIN_COMPLEX	51	0.489107	1.83312	0	0.0156915	0.481	3679	tags=45%, list=20%, signal=56%
REACTOME_M_G1_TRANSITION	60	0.467713	1.83298	0.00171527	0.0154009	0.481	3679	tags=40%, list=20%, signal=50%
REACTOME_FORMATION_OF_PLATELET_PLUG	175	0.395911	1.82754	0	0.016017	0.499	3281	tags=31%, list=18%, signal=38%
BIOCARTA_ACTINY_PATHWAY	18	0.621087	1.8239	0.00358423	0.0163659	0.513	3607	tags=56%, list=20%, signal=69%
REACTOME_SCF_SKP2_MEDIATED_DEGRADATION_OF_P27_P21	50	0.477625	1.81951	0.00351494	0.0168762	0.528	3679	tags=46%, list=20%, signal=58%
REACTOME_INTEGRATION_OF_ENERGY_METABOLISM	209	0.382731	1.81028	0	0.0181055	0.558	3701	tags=36%, list=20%, signal=45%
REACTOME_ACTIVATED_TLR4_SIGNALLING	22	0.585123	1.80447	0.003861	0.0190781	0.579	2834	tags=55%, list=16%, signal=65%
REACTOME_MUSCLE_CONTRACTION	49	0.483913	1.80118	0.00175747	0.0194543	0.595	2714	tags=33%, list=15%, signal=38%
REACTOME_ORC1_REMOVAL_FROM_CHROMATIN	62	0.46097	1.79068	0	0.0214016	0.643	3679	tags=40%, list=20%, signal=50%
REACTOME_PEROXISOMAL_LIPID_METABOLISM	17	0.614128	1.77892	0.00536673	0.0233569	0.688	3465	tags=53%, list=19%, signal=65%
KEGG_TOLL_LIKE_RECEPTOR_SIGNALING_PATHWAY	100	0.412111	1.76539	0	0.0257863	0.732	2834	tags=32%, list=16%, signal=38%
REACTOME_HEMOSTASIS	261	0.362224	1.75772	0	0.0274408	0.766	3299	tags=31%, list=18%, signal=37%
REACTOME_SIGNALLING_TO_ERKS	32	0.515046	1.75334	0.00353357	0.0278632	0.776	3613	tags=53%, list=20%, signal=66%
KEGG_GALACTOSE_METABOLISM	26	0.536749	1.75203	0.00546448	0.0278622	0.785	3529	tags=46%, list=19%, signal=57%
KEGG_B_CELL_RECEPTOR_SIGNALING_PATHWAY	73	0.429331	1.75127	0	0.0276211	0.786	3043	tags=37%, list=17%, signal=44%
REACTOME_TRAF6_MEDIATED_INDUCTION_OF_THE_ANTIVIRAL_CYTOKINE_IFN_ALPHA_BETA_CASCADE	51	0.463497	1.74761	0.00346021	0.0281287	0.794	3638	tags=41%, list=20%, signal=51%
M_1.1_PLASMA CELLS	20	0.583873	1.7407	0.00559702	0.0297207	0.809	4207	tags=55%, list=23%, signal=71%
KEGG_FC_GAMMA_R_MEDIATED_PHAGOCYTOSIS	88	0.419646	1.73792	0	0.0300084	0.817	3771	tags=41%, list=21%, signal=51%
REACTOME_METABOLISM_OF_AMINO_ACIDS	156	0.377601	1.73576	0	0.0301843	0.823	3727	tags=35%, list=20%, signal=44%
KEGG_CARDIAC_MUSCLE_CONTRACTION	68	0.425807	1.73547	0.00163399	0.0298218	0.824	2530	tags=29%, list=14%, signal=34%
REACTOME_HOST_INTERACTIONS_OF_HIV_FACTORS	116	0.390346	1.72903	0	0.0312071	0.84	3804	tags=40%, list=21%, signal=50%
REACTOME_SMOOTH_MUSCLE_CONTRACTION	22	0.547585	1.72367	0.00904159	0.032318	0.851	2714	tags=41%, list=15%, signal=48%
NETPATH_EGFR1	242	0.359376	1.72107	0	0.0326719	0.854	3484	tags=32%, list=19%, signal=39%
REACTOME_TOLL_LIKE_RECEPTOR_3_CASCADE	57	0.446995	1.71782	0.00169779	0.0332939	0.862	3638	tags=40%, list=20%, signal=50%
REACTOME_AXON_GUIDANCE	155	0.376096	1.71518	0	0.0337839	0.873	4870	tags=41%, list=27%, signal=56%
REACTOME_REGULATION_OF_INSULIN_SECRETION	197	0.36347	1.71303	0	0.0340281	0.879	3701	tags=34%, list=20%, signal=42%
REACTOME_LIPOPROTEIN_METABOLISM	27	0.51728	1.71077	0.00917431	0.0343099	0.884	2918	tags=37%, list=16%, signal=44%
BIOCARTA_MAPK_PATHWAY	84	0.412982	1.70787	0.0016835	0.0348633	0.892	3638	tags=38%, list=20%, signal=47%
REACTOME_AUTODEGRADATION_OF_CDH1_BY_CDH1_APC	56	0.44433	1.70352	0.0017301	0.0357136	0.9	3679	tags=46%, list=20%, signal=58%
REACTOME_MYD88_CASCADE	17	0.586018	1.69951	0.00754717	0.0365716	0.908	2834	tags=53%, list=16%, signal=63%
REACTOME_STRIATED_MUSCLE_CONTRACTION	31	0.498412	1.69746	0.010929	0.0366627	0.909	1266	tags=26%, list=7%, signal=28%
KEGG_OTHER_GLYCAN_DEGRADATION	15	0.604249	1.69313	0.0199275	0.0373721	0.917	2399	tags=47%, list=13%, signal=54%
REACTOME_SYNTHESIS_OF_BILE_ACIDS_AND_BILE_SALTS	19	0.550414	1.68751	0.0135659	0.038886	0.931	3465	tags=37%, list=19%, signal=45%
KEGG_PRIMARY_BILE_ACID_BIOSYNTHESIS	16	0.577989	1.67696	0.031746	0.0421735	0.947	3465	tags=44%, list=19%, signal=54%
REACTOME_SEMA4D_IN_SEMAPHORIN_SIGNALING	28	0.49132	1.67491	0.0144928	0.0426271	0.951	4720	tags=54%, list=26%, signal=72%
KEGG_GLYCEROLIPID_METABOLISM	41	0.457903	1.67102	0.00859107	0.0435032	0.955	2050	tags=27%, list=11%, signal=30%
REACTOME_CREB_PHOPHORYLATION_THROUGH_THE_ACTIVATION_OF_RAS	26	0.51475	1.66861	0.02	0.0440118	0.956	2912	tags=42%, list=16%, signal=50%
REACTOME_SEMA4D_INDUCED_CELL_MIGRATION_AND_GROWTH_CONE_COLLAPSE	23	0.541735	1.66811	0.010772	0.043724	0.957	3008	tags=48%, list=17%, signal=57%
KEGG_PATHOGENIC_ESCHERICHIA_COLI_INFECTION	46	0.442716	1.66517	0	0.0445197	0.96	4644	tags=50%, list=26%, signal=67%
REACTOME_PLATELET_ACTIVATION_TRIGGERS	58	0.430041	1.66325	0.00171233	0.0448524	0.962	3165	tags=34%, list=17%, signal=42%
KEGG_ENDOCYTOSIS	159	0.365994	1.65243	0	0.0487563	0.976	3434	tags=33%, list=19%, signal=40%
KEGG_FATTY_ACID_METABOLISM	39	0.45279	1.6504	0.00684931	0.0490949	0.976	1284	tags=23%, list=7%, signal=25%
NETPATH_WNT	107	0.381305	1.64974	0.00160514	0.0488292	0.977	4053	tags=36%, list=22%, signal=47%
