# Supplementary material for: Human newborn bacille Calmette–Guérin vaccination and risk of tuberculosis disease: a case-control study
Source: BMC Med. 2016 May 16;14:76. doi: 10.1186/s12916-016-0617-3 (PMC4869393; doi:10.1186/s12916-016-0617-3)
Supplement: Additional file 7: Table S6. — Unique and shared gene expression pathways in each of four groups from the validation cohort: a group of cases and controls within each of the two clusters. Gene expression was from PBMC incubated with medium alone. (XLSX 55 kb) [file 12916_2016_617_MOESM7_ESM.xlsx]

## Sheet: GSEA validatio case and control
Table S6: Unique and shared gene expression pathways in each of four groups from the validation cohort: a group of cases and controls within each of the two clusters. Gene expression was from PBMC incubated with medium alone.
case cluster 1									control cluster 1									shared in cases and controls cluster 1									case cluster 2									control cluster 2	shared in cases and controls cluster 2
Gene set	SIZE	ES	NES	NOM.p.val	FDR.q.val	FWER.p.val	RANK.AT.MAX	LEADING.EDGE	Gene set	SIZE	ES	NES	NOM.p.val	FDR.q.val	FWER.p.val	RANK.AT.MAX	LEADING.EDGE	Gene set	SIZE	ES	NES	NOM.p.val	FDR.q.val	FWER.p.val	RANK.AT.MAX	LEADING.EDGE	Gene set	SIZE	ES	NES	NOM.p.val	FDR.q.val	FWER.p.val	RANK.AT.MAX	LEADING.EDGE	Gene set	Gene set	SIZE	ES	NES	NOM.p.val	FDR.q.val	FWER.p.val	RANK.AT.MAX	LEADING.EDGE
REACTOME_TRNA_AMINOACYLATION	40	0.648275	2.22937	0	0	0	6083	tags=78%, list=27%, signal=107%	M_2.6_MYELOID LINEAGE	139	0.607689	2.45734	0	0	0	3638	tags=47%, list=16%, signal=56%	REACTOME_DNA_REPLICATION_PRE_INITIATION	74	0.641006	2.46144	0	0	0	4627	tags=64%, list=21%, signal=80%
KEGG_AMINOACYL_TRNA_BIOSYNTHESIS	41	0.618553	2.13216	0	5.18e-05	0.002	6083	tags=71%, list=27%, signal=97%	NETPATH_IL3	51	0.657154	2.34063	0	0	0	3504	tags=55%, list=16%, signal=65%	M_3.1_INTERFERON_INDUCIBLE	85	0.629422	2.45097	0	0	0	4123	tags=64%, list=19%, signal=78%
BIOCARTA_MCM_PATHWAY	18	0.701822	2.02725	0	0.000292	0.016	4195	tags=56%, list=19%, signal=68%	M_1.5_MYELOID LINEAGE	105	0.579591	2.2861	0	0	0	3096	tags=45%, list=14%, signal=52%	REACTOME_ORC1_REMOVAL_FROM_CHROMATIN	62	0.652541	2.43716	0	0	0	4908	tags=65%, list=22%, signal=83%
REACTOME_ACTIVATION_OF_THE_PRE_REPLICATIVE_COMPLEX	29	0.620004	2.02586	0	0.000301	0.017	4469	tags=55%, list=20%, signal=69%	KEGG_TYPE_I_DIABETES_MELLITUS	43	0.661721	2.26945	0	0	0	4424	tags=67%, list=20%, signal=84%	REACTOME_M_G1_TRANSITION	60	0.659924	2.43054	0	0	0	4908	tags=68%, list=22%, signal=88%
BIOCARTA_BIOPEPTIDES_PATHWAY	42	0.567766	1.95892	0	0.000836	0.054	5153	tags=57%, list=23%, signal=74%	BIOCARTA_IL1R_PATHWAY	32	0.695431	2.25959	0	0	0	2158	tags=44%, list=10%, signal=48%	KEGG_SPLICEOSOME	125	0.584576	2.39269	0	0	0	5767	tags=62%, list=26%, signal=84%
BIOCARTA_ERK5_PATHWAY	18	0.678275	1.94642	0	0.000949	0.062	1489	tags=44%, list=7%, signal=48%	NETPATH_IL1	227	0.527965	2.23653	0	0	0	5659	tags=52%, list=26%, signal=70%	M_1.3_B CELLS	53	0.649301	2.38452	0	0	0	3813	tags=58%, list=17%, signal=70%
ST_INTEGRIN_SIGNALING_PATHWAY	78	0.491351	1.90279	0	0.00168029	0.138	4954	tags=41%, list=22%, signal=53%	REACTOME_CHEMOKINE_RECEPTORS_BIND_CHEMOKINES	53	0.611109	2.22466	0	0	0	3536	tags=47%, list=16%, signal=56%	REACTOME_AUTODEGRADATION_OF_CDH1_BY_CDH1_APC	56	0.639595	2.37071	0	0	0	4908	tags=68%, list=22%, signal=87%
REACTOME_G2_M_CHECKPOINTS	40	0.545886	1.90132	0	0.00166426	0.14	6802	tags=55%, list=31%, signal=79%	M_2.1_CYTOTOXIC CELLS	75	0.576991	2.21316	0	0	0	5074	tags=52%, list=23%, signal=67%	REACTOME_G1_S_TRANSITION	99	0.591737	2.36159	0	0	0	4908	tags=58%, list=22%, signal=74%
M_2.8_T CELLS	105	0.474374	1.90057	0	0.00168045	0.142	6549	tags=52%, list=30%, signal=74%	NETPATH_IL4	280	0.490805	2.09435	0	0	0	6387	tags=51%, list=29%, signal=71%	REACTOME_SYNTHESIS_OF_DNA	87	0.599407	2.35786	0	0	0	4908	tags=57%, list=22%, signal=74%
REACTOME_FURTHER_PLATELET_RELEASATE	23	0.619452	1.89859	0	0.00169079	0.146	6505	tags=74%, list=29%, signal=104%	REACTOME_GLUCOSE_TRANSPORT	38	0.616792	2.08501	0	0	0	5766	tags=66%, list=26%, signal=89%	REACTOME_CDT1_ASSOCIATION_WITH_THE_CDC6_ORC_ORIGIN_COMPLEX	51	0.651891	2.35225	0	0	0	4908	tags=67%, list=22%, signal=85%
BIOCARTA_WNT_PATHWAY	25	0.621763	1.89547	0	0.00175202	0.153	3813	tags=52%, list=17%, signal=63%	BIOCARTA_NKT_PATHWAY	28	0.656681	2.08181	0	0	0	1887	tags=46%, list=9%, signal=51%	REACTOME_REGULATION_OF_APC_ACTIVATORS_BETWEEN_G1_S_AND_EARLY_ANAPHASE	69	0.607043	2.29656	0	0	0	4908	tags=62%, list=22%, signal=80%
KEGG_GLIOMA	65	0.504747	1.88268	0	0.00204149	0.185	7065	tags=57%, list=32%, signal=83%	KEGG_CYTOSOLIC_DNA_SENSING_PATHWAY	56	0.569684	2.06453	0	4.22e-05	0.003	3490	tags=41%, list=16%, signal=49%	REACTOME_S_PHASE	101	0.571659	2.29305	0	0	0	6343	tags=62%, list=29%, signal=87%
KEGG_NON_SMALL_CELL_LUNG_CANCER	54	0.520441	1.87718	0	0.00214646	0.203	7225	tags=57%, list=33%, signal=85%	BIOCARTA_HSP27_PATHWAY	15	0.754034	2.04942	0	7.9e-05	0.006	2459	tags=53%, list=11%, signal=60%	REACTOME_SIGNALING_BY_WNT	57	0.624515	2.29026	0	0	0	4908	tags=67%, list=22%, signal=85%
REACTOME_GENERATION_OF_SECOND_MESSENGER_MOLECULES	33	0.564386	1.87717	0.00125313	0.00212886	0.203	5961	tags=55%, list=27%, signal=74%	KEGG_CYTOKINE_CYTOKINE_RECEPTOR_INTERACTION	262	0.480881	2.04568	0	7.55e-05	0.006	2155	tags=27%, list=10%, signal=30%	REACTOME_REGULATION_OF_ORNITHINE_DECARBOXYLASE	46	0.646762	2.28906	0	0	0	4908	tags=70%, list=22%, signal=89%
BIOCARTA_IL7_PATHWAY	17	0.650621	1.85882	0.00129702	0.00258748	0.26	6692	tags=76%, list=30%, signal=109%	REACTOME_METABOLISM_OF_CARBOHYDRATES	119	0.506929	2.04109	0	7.31e-05	0.006	5846	tags=53%, list=26%, signal=71%	M_3.4_LIGASE_KINASE_KIP1_UBIQUITIN_CHAPERONE	283	0.52153	2.28685	0	0	0	6712	tags=61%, list=30%, signal=87%
REACTOME_E2F_MEDIATED_REGULATION_OF_DNA_REPLICATION	31	0.562828	1.84298	0.00126582	0.00294076	0.314	5876	tags=58%, list=26%, signal=79%	REACTOME_REGULATION_OF_GLUCOKINASE_BY_GLUCOKINASE_REGULATORY_PROTEIN	29	0.633209	2.03348	0	8.39e-05	0.007	5766	tags=69%, list=26%, signal=93%	REACTOME_STABILIZATION_OF_P53	45	0.647499	2.2822	0	0	0	4908	tags=69%, list=22%, signal=88%
KEGG_SELENOAMINO_ACID_METABOLISM	26	0.586327	1.83322	0	0.00332732	0.359	4673	tags=46%, list=21%, signal=58%	KEGG_AUTOIMMUNE_THYROID_DISEASE	52	0.576452	2.03037	0	9.32e-05	0.008	4424	tags=48%, list=20%, signal=60%	REACTOME_P53_INDEPENDENT_DNA_DAMAGE_RESPONSE	42	0.657164	2.27262	0	0	0	4908	tags=69%, list=22%, signal=88%
REACTOME_ACTIVATION_OF_ATR_IN_RESPONSE_TO_REPLICATION_STRESS	35	0.546198	1.83031	0.00124844	0.00335848	0.366	6802	tags=54%, list=31%, signal=78%	BIOCARTA_IL12_PATHWAY	22	0.673677	2.0127	0	0.000128	0.012	3517	tags=55%, list=16%, signal=65%	REACTOME_CELL_CYCLE_CHECKPOINTS	106	0.56993	2.26956	0	0	0	4908	tags=54%, list=22%, signal=69%
KEGG_HOMOLOGOUS_RECOMBINATION	28	0.570401	1.82611	0	0.00346778	0.379	5142	tags=43%, list=23%, signal=56%	KEGG_GALACTOSE_METABOLISM	26	0.650756	2.01068	0	0.000126	0.012	2290	tags=46%, list=10%, signal=51%	REACTOME_VIF_MEDIATED_DEGRADATION_OF_APOBEC3G	46	0.638981	2.26719	0	0	0	4908	tags=67%, list=22%, signal=86%
KEGG_NOTCH_SIGNALING_PATHWAY	47	0.5201	1.82507	0.00120627	0.00353223	0.388	7964	tags=64%, list=36%, signal=99%	REACTOME_INNATE_IMMUNITY_SIGNALING	103	0.505733	1.99516	0	0.000173	0.017	4423	tags=42%, list=20%, signal=52%	REACTOME_HIV_INFECTION	182	0.535102	2.26718	0	0	0	6344	tags=57%, list=29%, signal=79%
REACTOME_NUCLEAR_EVENTS_KINASE_AND_TRANSCRIPTION_FACTOR_ACTIVATION	24	0.587303	1.78402	0	0.00573492	0.582	4684	tags=54%, list=21%, signal=69%	REACTOME_PYRIMIDINE_METABOLISM	22	0.659174	1.98592	0	0.000209	0.021	3572	tags=59%, list=16%, signal=70%	REACTOME_FORMATION_AND_MATURATION_OF_MRNA_TRANSCRIPT	151	0.53881	2.26489	0	0	0	5927	tags=56%, list=27%, signal=76%
SIG_REGULATION_OF_THE_ACTIN_CYTOSKELETON_BY_RHO_GTPASES	35	0.526514	1.78107	0	0.00572367	0.593	1968	tags=31%, list=9%, signal=34%	P53_MODULE	227	0.4706	1.97743	0	0.000214	0.023	4937	tags=40%, list=22%, signal=51%	REACTOME_MRNA_SPLICING	106	0.555078	2.26467	0	0	0	5927	tags=57%, list=27%, signal=77%
REACTOME_FORMATION_OF_TUBULIN_FOLDING_INTERMEDIATES_BY_CCT_TRIC	22	0.57411	1.76783	0.00134409	0.00641825	0.647	5216	tags=55%, list=24%, signal=71%	REACTOME_TOLL_LIKE_RECEPTOR_4_CASCADE	28	0.614262	1.96445	0	0.000251	0.028	4208	tags=57%, list=19%, signal=70%	REACTOME_HOST_INTERACTIONS_OF_HIV_FACTORS	119	0.555621	2.264	0	0	0	6344	tags=60%, list=29%, signal=83%
REACTOME_DOUBLE_STRAND_BREAK_REPAIR	21	0.588844	1.7604	0.00268097	0.00682747	0.67	4694	tags=48%, list=21%, signal=60%	BIOCARTA_NO2IL12_PATHWAY	17	0.684174	1.96099	0	0.00025	0.029	3517	tags=59%, list=16%, signal=70%	REACTOME_CYCLIN_E_ASSOCIATED_EVENTS_DURING_G1_S_TRANSITION_	57	0.614218	2.25243	0	0	0	4908	tags=60%, list=22%, signal=76%
KEGG_TERPENOID_BACKBONE_BIOSYNTHESIS	15	0.63233	1.74659	0.00559441	0.00768643	0.73	4126	tags=60%, list=19%, signal=74%	REACTOME_SIGNALLING_TO_RAS	26	0.632891	1.94714	0	0.00031	0.038	5320	tags=62%, list=24%, signal=81%	REACTOME_PROCESSING_OF_CAPPED_INTRON_CONTAINING_PRE_MRNA	137	0.547661	2.23773	0	0	0	5927	tags=57%, list=27%, signal=77%
REACTOME_PREFOLDIN_MEDIATED_TRANSFER_OF_SUBSTRATE_TO_CCT_TRIC	28	0.545264	1.73849	0.00133511	0.00823849	0.767	5216	tags=50%, list=24%, signal=65%	REACTOME_SIGNALLING_TO_ERKS	34	0.592179	1.93856	0	0.000407	0.052	5483	tags=59%, list=25%, signal=78%	REACTOME_SCF_BETA_TRCP_MEDIATED_DEGRADATION_OF_EMI1	47	0.639581	2.23644	0	0	0	4908	tags=70%, list=22%, signal=90%
BIOCARTA_PML_PATHWAY	17	0.611355	1.73118	0.00410959	0.00870664	0.794	6984	tags=82%, list=31%, signal=120%	KEGG_OTHER_GLYCAN_DEGRADATION	15	0.697773	1.92218	0	0.000549	0.072	4937	tags=67%, list=22%, signal=86%	KEGG_PROTEASOME	47	0.632402	2.22747	0	0	0	6343	tags=72%, list=29%, signal=101%
KEGG_VASOPRESSIN_REGULATED_WATER_REABSORPTION	44	0.490421	1.72	0.00119617	0.00975001	0.833	4518	tags=43%, list=20%, signal=54%	BIOCARTA_DC_PATHWAY	22	0.627608	1.908	0.00132626	0.000657	0.091	2098	tags=45%, list=9%, signal=50%	REACTOME_CDC20_PHOSPHO_APC_MEDIATED_DEGRADATION_OF_CYCLIN_A	61	0.601291	2.22628	0	0	0	4908	tags=62%, list=22%, signal=80%
REACTOME_CHOLESTEROL_BIOSYNTHESIS	21	0.566903	1.71563	0.00404858	0.0100173	0.852	6415	tags=67%, list=29%, signal=94%	KEGG_PENTOSE_PHOSPHATE_PATHWAY	26	0.616023	1.90116	0	0.000762	0.106	3610	tags=58%, list=16%, signal=69%	REACTOME_MITOTIC_M_M_G1_PHASES	156	0.525321	2.21753	0	0	0	4974	tags=52%, list=22%, signal=66%
REACTOME_SIGNALING_BY_PDGF	64	0.464552	1.71441	0	0.0100649	0.855	6778	tags=44%, list=31%, signal=63%	KEGG_AMINO_SUGAR_AND_NUCLEOTIDE_SUGAR_METABOLISM	44	0.537124	1.87448	0	0.00113517	0.164	5075	tags=52%, list=23%, signal=68%	REACTOME_GENE_EXPRESSION	423	0.498864	2.20979	0	0	0	6165	tags=52%, list=28%, signal=71%
BIOCARTA_ATRBRCA_PATHWAY	20	0.57146	1.71058	0.00667557	0.01051	0.868	7334	tags=70%, list=33%, signal=104%	NETPATH_IL9	26	0.603507	1.87419	0	0.00113503	0.165	4051	tags=58%, list=18%, signal=70%	REACTOME_CELL_CYCLE_MITOTIC	301	0.50411	2.20873	0	0	0	5876	tags=52%, list=26%, signal=70%
KEGG_ADHERENS_JUNCTION	74	0.435272	1.69846	0.00113636	0.0117045	0.903	5234	tags=36%, list=24%, signal=48%	REACTOME_ACTIVATED_TLR4_SIGNALLING	24	0.610176	1.87078	0.00125628	0.00120225	0.176	4208	tags=58%, list=19%, signal=72%	REACTOME_ASSOCIATION_OF_TRIC_CCT_WITH_TARGET_PROTEINS_DURING_BIOSYNTHESIS	29	0.680732	2.20617	0	0	0	4579	tags=72%, list=21%, signal=91%
REACTOME_CREB_PHOPHORYLATION_THROUGH_THE_ACTIVATION_OF_RAS	26	0.537527	1.69691	0.0078637	0.0117496	0.904	9016	tags=81%, list=41%, signal=136%	REACTOME_GLUCOSE_REGULATION_OF_INSULIN_SECRETION	146	0.446818	1.85362	0	0.00147429	0.223	9282	tags=64%, list=42%, signal=109%	REACTOME_SCF_SKP2_MEDIATED_DEGRADATION_OF_P27_P21	51	0.60905	2.20455	0	0	0	6584	tags=73%, list=30%, signal=103%
BIOCARTA_HCMV_PATHWAY	17	0.597765	1.69133	0.00843882	0.0123924	0.919	3037	tags=47%, list=14%, signal=54%	KEGG_GLYOXYLATE_AND_DICARBOXYLATE_METABOLISM	15	0.673115	1.82907	0.00278164	0.00197221	0.301	4573	tags=67%, list=21%, signal=84%	NETPATH_TSLP	26	0.681833	2.19987	0	0	0	3256	tags=54%, list=15%, signal=63%
REACTOME_GRB2_SOS_PROVIDES_LINKAGE_TO_MAPK_SIGNALING_FOR_INTERGRINS_	15	0.60794	1.67977	0.0114943	0.0137066	0.942	4389	tags=40%, list=20%, signal=50%	REACTOME_INTEGRATION_OF_ENERGY_METABOLISM	214	0.437812	1.82775	0	0.00198578	0.306	4721	tags=36%, list=21%, signal=46%	M_2.9_ERK_TRANSACTIVATION_CYTOSKELETAL_MAPK_JNK	140	0.532954	2.19432	0	0	0	6790	tags=61%, list=31%, signal=88%
BIOCARTA_G1_PATHWAY	27	0.528664	1.67931	0.00397351	0.0136942	0.943	7065	tags=56%, list=32%, signal=81%	KEGG_FRUCTOSE_AND_MANNOSE_METABOLISM	34	0.54845	1.81818	0	0.00229743	0.352	5997	tags=59%, list=27%, signal=80%	REACTOME_ELONGATION_AND_PROCESSING_OF_CAPPED_TRANSCRIPTS	133	0.532538	2.18434	0	0	0	5927	tags=55%, list=27%, signal=74%
REACTOME_POST_NMDA_RECEPTOR_ACTIVATION_EVENTS	32	0.508316	1.67193	0.00893997	0.01452	0.953	5153	tags=47%, list=23%, signal=61%	BIOCARTA_CDMAC_PATHWAY	16	0.652935	1.80655	0.00400534	0.00259529	0.398	4748	tags=63%, list=21%, signal=79%	M_3.9_CHROMATIN_CHECKPOINT_REPLICATION_TRANSACTIVATION	229	0.504895	2.17269	0	0	0	5383	tags=50%, list=24%, signal=66%
KEGG_CYSTEINE_AND_METHIONINE_METABOLISM	34	0.501619	1.67115	0.00371287	0.0144968	0.954	5815	tags=47%, list=26%, signal=64%	ST_DIFFERENTIATION_PATHWAY_IN_PC12_CELLS	42	0.51602	1.7976	0	0.0028232	0.436	5673	tags=52%, list=26%, signal=70%	SIG_IL4RECEPTOR_IN_B_LYPHOCYTES	27	0.682227	2.15804	0	0	0	2488	tags=52%, list=11%, signal=58%
KEGG_LONG_TERM_POTENTIATION	70	0.431977	1.66442	0.00362319	0.0150933	0.964	9016	tags=67%, list=41%, signal=113%	REACTOME_ACTIVATED_AMPK_STIMULATES_FATTY_ACID_OXIDATION_IN_MUSCLE	17	0.627497	1.7864	0.00546448	0.00325812	0.492	5871	tags=65%, list=26%, signal=88%	M_3.6_RIBOSOMAL_T CELL_BETA_CATENIN	203	0.501195	2.14309	0	2.71e-05	0.001	6477	tags=56%, list=29%, signal=78%
ST_WNT_BETA_CATENIN_PATHWAY	31	0.502703	1.66189	0.00651891	0.015473	0.97	3000	tags=39%, list=14%, signal=45%	NETPATH_LEPTIN	69	0.472269	1.77786	0	0.00362441	0.527	7255	tags=58%, list=33%, signal=86%	KEGG_B_CELL_RECEPTOR_SIGNALING_PATHWAY	75	0.555334	2.13291	0	5.31e-05	0.002	6137	tags=61%, list=28%, signal=85%
BIOCARTA_CREB_PATHWAY	27	0.527766	1.65954	0.0120482	0.0155402	0.972	6731	tags=67%, list=30%, signal=96%	REACTOME_TOLL_LIKE_RECEPTOR_9_CASCADE	23	0.591251	1.77191	0.0012987	0.00387452	0.552	4208	tags=52%, list=19%, signal=64%	M_2.11_REPLICATION_REPRESS_RAS_AUTOPHOSPHORYLATION_ONCOGENIC	110	0.526277	2.13044	0	5.06e-05	0.002	6162	tags=55%, list=28%, signal=76%
BIOCARTA_CARM_ER_PATHWAY	35	0.491856	1.6564	0.00498132	0.0159466	0.974	5713	tags=57%, list=26%, signal=77%	KEGG_N_GLYCAN_BIOSYNTHESIS	46	0.50749	1.76593	0	0.00416479	0.588	8238	tags=63%, list=37%, signal=100%	BIOCARTA_PDGF_PATHWAY	32	0.638947	2.11608	0	4.94e-05	0.002	5153	tags=66%, list=23%, signal=85%
REACTOME_PLATELET_AGGREGATION_PLUG_FORMATION	25	0.524271	1.64824	0.0129702	0.0172951	0.982	4389	tags=36%, list=20%, signal=45%	BIOCARTA_AGR_PATHWAY	36	0.527585	1.76394	0	0.00425634	0.603	3592	tags=36%, list=16%, signal=43%	REACTOME_METABOLISM_OF_PROTEINS	215	0.491016	2.10489	0	7.35e-05	0.003	6285	tags=53%, list=28%, signal=73%
KEGG_OOCYTE_MEIOSIS	113	0.402865	1.64276	0.00215285	0.018012	0.985	4962	tags=39%, list=22%, signal=50%	BIOCARTA_ACTINY_PATHWAY	18	0.614469	1.76373	0.00548697	0.00425762	0.605	6884	tags=78%, list=31%, signal=113%	REACTOME_DOWN_STREAM_SIGNAL_TRANSDUCTION	35	0.626521	2.09784	0	0.000121	0.005	6692	tags=69%, list=30%, signal=98%
BIOCARTA_PGC1A_PATHWAY	23	0.534778	1.63711	0.0216802	0.0188731	0.988	3435	tags=43%, list=15%, signal=51%	KEGG_TRYPTOPHAN_METABOLISM	40	0.519315	1.76362	0	0.00424494	0.605	4929	tags=50%, list=22%, signal=64%	REACTOME_CYTOSOLIC_TRNA_AMINOACYLATION	23	0.685983	2.09393	0	0.000143	0.006	5096	tags=74%, list=23%, signal=96%
KEGG_MTOR_SIGNALING_PATHWAY	52	0.446915	1.63015	0.00600962	0.0197706	0.99	5701	tags=46%, list=26%, signal=62%	BIOCARTA_SPRY_PATHWAY	18	0.608933	1.75701	0.00534045	0.00467278	0.643	5565	tags=61%, list=25%, signal=82%	M_1.8_METABOLISM_BIOSYNTHESIS_REPLICATION_HELICASE	120	0.517592	2.09199	0	0.00014	0.006	7489	tags=68%, list=34%, signal=103%
BIOCARTA_HDAC_PATHWAY	29	0.497646	1.61593	0.0192061	0.022411	0.994	7328	tags=59%, list=33%, signal=87%	NETPATH_RANKL	69	0.472269	1.75283	0.00114025	0.00488831	0.66	7255	tags=58%, list=33%, signal=86%	REACTOME_TCR_SIGNALING	59	0.562198	2.08698	0	0.000137	0.006	5961	tags=58%, list=27%, signal=79%
REACTOME_E2F_TRANSCRIPTIONAL_TARGETS_AT_G1_S	20	0.540367	1.61166	0.0178817	0.0232758	0.995	7961	tags=75%, list=36%, signal=117%	KEGG_GLYCOLYSIS_GLUCONEOGENESIS	62	0.471101	1.74748	0	0.00521925	0.695	5947	tags=52%, list=27%, signal=70%	REACTOME_APOPTOSIS	126	0.509471	2.08238	0	0.000135	0.006	4908	tags=45%, list=22%, signal=58%
REACTOME_COLLAGEN_MEDIATED_ACTIVATION_CASCADE	23	0.527434	1.61049	0.0146277	0.0233966	0.995	5638	tags=52%, list=25%, signal=70%	BIOCARTA_41BB_PATHWAY	17	0.615897	1.74459	0.00413793	0.0053216	0.705	1845	tags=41%, list=8%, signal=45%	SIG_BCR_SIGNALING_PATHWAY	46	0.582787	2.08046	0	0.000132	0.006	6692	tags=67%, list=30%, signal=96%
M_1.6_ZINC_FINGER_P53_RAS	35	0.482369	1.6081	0.0162907	0.0236749	0.995	6551	tags=54%, list=30%, signal=77%	BIOCARTA_CTLA4_PATHWAY	20	0.596171	1.73868	0.00265957	0.00569019	0.731	3902	tags=50%, list=18%, signal=61%	REACTOME_CHAPERONIN_MEDIATED_PROTEIN_FOLDING	50	0.570688	2.07158	0	0.00013	0.006	5216	tags=56%, list=24%, signal=73%
REACTOME_FORMATION_OF_PLATELET_PLUG	183	0.38163	1.60775	0	0.0236974	0.995	6856	tags=42%, list=31%, signal=60%	BIOCARTA_P38MAPK_PATHWAY	40	0.509588	1.73407	0.00240964	0.00598931	0.748	5218	tags=50%, list=24%, signal=65%	REACTOME_MEMBRANE_TRAFFICKING	77	0.535784	2.06651	0	0.000148	0.007	5322	tags=49%, list=24%, signal=65%
REACTOME_RNA_POLYMERASE_III_TRANSCRIPTION_INITIATION_FROM_TYPE_2_PROMOTER	20	0.557169	1.60407	0.0177353	0.024165	0.995	2639	tags=35%, list=12%, signal=40%	KEGG_PRION_DISEASES	35	0.526129	1.72388	0.00120627	0.00652499	0.783	2024	tags=29%, list=9%, signal=31%	BIOCARTA_IL2RB_PATHWAY	38	0.601479	2.05639	0	0.000165	0.008	5340	tags=55%, list=24%, signal=73%
ST_JNK_MAPK_PATHWAY	37	0.468128	1.59339	0.0104167	0.0262869	0.999	4920	tags=41%, list=22%, signal=52%	BIOCARTA_TALL1_PATHWAY	15	0.627054	1.7217	0.0027027	0.00675484	0.796	4488	tags=53%, list=20%, signal=67%	REACTOME_RNA_POLYMERASE_II_TRANSCRIPTION	92	0.519259	2.05333	0	0.000202	0.01	5927	tags=54%, list=27%, signal=74%
REACTOME_PHOSPHORYLATION_OF_THE_APC	16	0.578331	1.58616	0.0236337	0.0275719	0.999	5843	tags=63%, list=26%, signal=85%	REACTOME_GLOBAL_GENOMIC_NER	33	0.526732	1.71934	0.00623441	0.00692391	0.81	6909	tags=64%, list=31%, signal=92%	M_3.8_CDC_TCR_CREB_GLYCOSYLASE	191	0.480197	2.04545	0	0.000219	0.011	7233	tags=58%, list=33%, signal=85%
KEGG_BIOSYNTHESIS_OF_UNSATURATED_FATTY_ACIDS	22	0.517498	1.5839	0.0184697	0.0276843	0.999	4578	tags=41%, list=21%, signal=51%	REACTOME_CELL_SURFACE_INTERACTIONS_AT_THE_VASCULAR_WALL	94	0.441761	1.71762	0	0.00701929	0.817	5204	tags=41%, list=23%, signal=54%	REACTOME_TRANSLATION	120	0.499982	2.04188	0	0.000254	0.013	7201	tags=59%, list=32%, signal=87%
KEGG_PANTOTHENATE_AND_COA_BIOSYNTHESIS	16	0.571111	1.58271	0.0140647	0.0277498	0.999	4082	tags=50%, list=18%, signal=61%	REACTOME_GLYCOLYSIS	22	0.56936	1.71191	0.00402685	0.00741731	0.834	3223	tags=50%, list=15%, signal=58%	HSP_IN_EC.VS.CHRONIC_HIV	49	0.583316	2.03834	0	0.000269	0.014	7856	tags=84%, list=35%, signal=129%
REACTOME_PURINE_METABOLISM	29	0.484902	1.58168	0.0203822	0.0279202	0.999	6962	tags=55%, list=31%, signal=80%	BIOCARTA_ETS_PATHWAY	18	0.580421	1.7026	0.00811908	0.00809419	0.867	4748	tags=56%, list=21%, signal=71%	ST_B_CELL_ANTIGEN_RECEPTOR	39	0.588398	2.03096	0	0.000302	0.016	6692	tags=62%, list=30%, signal=88%
REACTOME_TRANSCRIPTION	196	0.372637	1.58013	0	0.0279666	0.999	7491	tags=49%, list=34%, signal=74%	REACTOME_REPAIR_SYNTHESIS_OF_PATCH_27_30_BASES_LONG_BY_DNA_POLYMERASE	15	0.623862	1.7007	0.00414365	0.00816997	0.874	5591	tags=67%, list=25%, signal=89%	REACTOME_INFLUENZA_LIFE_CYCLE	137	0.493196	2.02726	0	0.000297	0.016	7361	tags=59%, list=33%, signal=88%
KEGG_PROGESTERONE_MEDIATED_OOCYTE_MATURATION	85	0.404811	1.57455	0.00554939	0.028717	1	4787	tags=33%, list=22%, signal=42%	REACTOME_SEMA4D_IN_SEMAPHORIN_SIGNALING	29	0.535107	1.70053	0.00505051	0.00816142	0.874	7908	tags=76%, list=36%, signal=118%	BIOCARTA_CHEMICAL_PATHWAY	22	0.669357	2.02608	0	0.000306	0.017	7099	tags=86%, list=32%, signal=127%
SIG_CHEMOTAXIS	44	0.444661	1.56144	0.022864	0.0315885	1	4954	tags=39%, list=22%, signal=50%	BIOCARTA_LAIR_PATHWAY	17	0.603678	1.70005	0.00666667	0.00816052	0.874	1391	tags=41%, list=6%, signal=44%	REACTOME_HIV_LIFE_CYCLE	103	0.500686	2.01873	0	0.000384	0.022	5894	tags=51%, list=27%, signal=70%
REACTOME_PLATELET_ACTIVATION	165	0.369787	1.55278	0	0.0338223	1	6856	tags=41%, list=31%, signal=58%	NETPATH_WNT	109	0.422903	1.69901	0	0.00819103	0.877	3661	tags=30%, list=17%, signal=36%	REACTOME_CENTROSOME_MATURATION	69	0.533129	2.01822	0	0.000378	0.022	3996	tags=43%, list=18%, signal=53%
BIOCARTA_NDKDYNAMIN_PATHWAY	18	0.534147	1.53964	0.0401106	0.037267	1	7931	tags=72%, list=36%, signal=112%	KEGG_HEMATOPOIETIC_CELL_LINEAGE	85	0.445842	1.69888	0	0.00818654	0.879	6341	tags=48%, list=29%, signal=67%	REACTOME_TRANSPORT_OF_MATURE_MRNA_DERIVED_FROM_AN_INTRON_CONTAINING_TRANSCRIPT	51	0.558239	2.00584	0	0.000456	0.026	6129	tags=65%, list=28%, signal=89%
REACTOME_CONVERSION_FROM_APC_CDC20_TO_APC_CDH1_IN_LATE_ANAPHASE	17	0.543514	1.53834	0.0233516	0.0375078	1	4787	tags=59%, list=22%, signal=75%	REACTOME_RNA_POLYMERASE_I_TRANSCRIPTION_INITIATION	24	0.553395	1.69677	0.00405954	0.00823059	0.889	5887	tags=63%, list=27%, signal=85%	KEGG_CITRATE_CYCLE_TCA_CYCLE	31	0.608374	2.0017	0	0.000466	0.026	4741	tags=55%, list=21%, signal=70%
REACTOME_ACTIVATION_OF_NMDA_RECEPTOR_UPON_GLUTAMATE_BINDING_AND_POSTSYNAPTIC_EVENTS	36	0.463234	1.53051	0.0224719	0.0389886	1	9016	tags=69%, list=41%, signal=117%	REACTOME_PYRUVATE_METABOLISM	18	0.595596	1.69565	0.00547945	0.00830715	0.891	5203	tags=56%, list=23%, signal=73%	REACTOME_LOSS_OF_NLP_FROM_MITOTIC_CENTROSOMES	61	0.540637	1.9907	0	0.000539	0.031	3996	tags=43%, list=18%, signal=52%
KEGG_LYSINE_DEGRADATION	43	0.43614	1.52991	0.025413	0.0391029	1	2363	tags=28%, list=11%, signal=31%	KEGG_PEROXISOME	76	0.449845	1.69479	0	0.00834432	0.894	4233	tags=38%, list=19%, signal=47%	BIOCARTA_PTEN_PATHWAY	18	0.688716	1.98662	0	0.000531	0.031	4954	tags=72%, list=22%, signal=93%
REACTOME_APCDC20_MEDIATED_DEGRADATION_OF_CYCLIN_B	17	0.531719	1.52715	0.0455154	0.0400693	1	4787	tags=59%, list=22%, signal=75%	BIOCARTA_VIP_PATHWAY	26	0.545456	1.69444	0.0025413	0.00832769	0.894	3266	tags=35%, list=15%, signal=41%	BIOCARTA_MAPK_PATHWAY	86	0.504588	1.97395	0	0.00073	0.044	7781	tags=62%, list=35%, signal=95%
KEGG_FOCAL_ADHESION	200	0.358332	1.52378	0.00104275	0.041128	1	6692	tags=39%, list=30%, signal=55%	KEGG_PATHOGENIC_ESCHERICHIA_COLI_INFECTION	57	0.462176	1.69359	0.00117233	0.00837219	0.894	6315	tags=58%, list=28%, signal=81%	BIOCARTA_AKT_PATHWAY	22	0.655231	1.97089	0	0.000782	0.048	4964	tags=68%, list=22%, signal=88%
ST_GAQ_PATHWAY	27	0.480708	1.52326	0.0251323	0.0411951	1	6038	tags=52%, list=27%, signal=71%	REACTOME_SEMA4D_INDUCED_CELL_MIGRATION_AND_GROWTH_CONE_COLLAPSE	24	0.553538	1.69152	0.00521512	0.00860041	0.899	7850	tags=75%, list=35%, signal=116%	BIOCARTA_PROTEASOME_PATHWAY	18	0.691094	1.96965	0	0.000817	0.051	4908	tags=72%, list=22%, signal=93%
REACTOME_NEF_MEDIATES_DOWN_MODULATION_OF_CELL_SURFACE_RECEPTORS_BY_RECRUITING_THEM_TO_CLATHRIN_ADAPTERS	21	0.496591	1.52225	0.0567282	0.0414002	1	1917	tags=24%, list=9%, signal=26%	REACTOME_MYD88_CASCADE	19	0.583786	1.68429	0.0078637	0.0093157	0.921	4208	tags=53%, list=19%, signal=65%	REACTOME_TRAF6_MEDIATED_INDUCTION_OF_THE_ANTIVIRAL_CYTOKINE_IFN_ALPHA_BETA_CASCADE	50	0.542831	1.96922	0	0.000806	0.051	4964	tags=52%, list=22%, signal=67%
BIOCARTA_CTCF_PATHWAY	23	0.486183	1.51216	0.0426667	0.0444659	1	6984	tags=61%, list=31%, signal=89%	KEGG_RNA_POLYMERASE	29	0.524543	1.67631	0.00636943	0.0101023	0.938	4808	tags=45%, list=22%, signal=57%	BIOCARTA_EGF_PATHWAY	31	0.601515	1.96563	0	0.000825	0.052	5153	tags=61%, list=23%, signal=80%
REACTOME_P130CAS_LINKAGE_TO_MAPK_SIGNALING_FOR_INTEGRINS	15	0.543033	1.51025	0.046875	0.0449572	1	4389	tags=33%, list=20%, signal=42%	REACTOME_METABOLISM_OF_VITAMINS_AND_COFACTORS	42	0.484983	1.67261	0.00973236	0.0104299	0.944	4071	tags=43%, list=18%, signal=52%	REACTOME_CITRIC_ACID_CYCLE	19	0.671676	1.96504	0	0.000814	0.052	4546	tags=63%, list=20%, signal=79%
REACTOME_BASE_EXCISION_REPAIR	18	0.519084	1.50704	0.0491132	0.0459103	1	5471	tags=44%, list=25%, signal=59%	BIOCARTA_STATHMIN_PATHWAY	18	0.579364	1.66131	0.00674764	0.0116529	0.966	3791	tags=44%, list=17%, signal=54%	KEGG_SNARE_INTERACTIONS_IN_VESICULAR_TRANSPORT	38	0.564994	1.95933	0	0.000847	0.054	4560	tags=47%, list=21%, signal=60%
KEGG_GLYCOSYLPHOSPHATIDYLINOSITOL_GPI_ANCHOR_BIOSYNTHESIS	25	0.47682	1.49344	0.0358566	0.0496512	1	6170	tags=52%, list=28%, signal=72%	KEGG_PROTEIN_EXPORT	24	0.531417	1.65145	0.00393185	0.012636	0.976	4101	tags=46%, list=18%, signal=56%	M_1.4_REPLICATION_REPRESSION_REPAIR_CREB_LYMPHOID_TNFALPHA	95	0.49245	1.95532	0	0.000854	0.056	6980	tags=58%, list=31%, signal=84%
									MDC	210	0.39072	1.64824	0.00102459	0.0130011	0.979	6777	tags=42%, list=31%, signal=60%	KEGG_CHRONIC_MYELOID_LEUKEMIA	73	0.511284	1.95353	0	0.000858	0.057	5153	tags=47%, list=23%, signal=60%
									REACTOME_MRNA_PROCESSING	32	0.502914	1.64818	0.00767263	0.0129678	0.979	3883	tags=41%, list=18%, signal=49%	REACTOME_LATE_PHASE_OF_HIV_LIFE_CYCLE	90	0.492118	1.94827	0	0.000918	0.061	7303	tags=61%, list=33%, signal=91%
									REACTOME_RNA_POLYMERASE_I_PROMOTER_ESCAPE	20	0.562713	1.6434	0.00536193	0.0135287	0.981	7570	tags=75%, list=34%, signal=114%	REACTOME_GTP_HYDROLYSIS_AND_JOINING_OF_THE_60S_RIBOSOMAL_SUBUNIT	106	0.489574	1.94363	0	0.00101917	0.067	7201	tags=58%, list=32%, signal=85%
									REACTOME_REGULATION_OF_INSULIN_SECRETION	196	0.391263	1.64129	0	0.0137428	0.984	4690	tags=33%, list=21%, signal=41%	BIOCARTA_GH_PATHWAY	28	0.611076	1.94155	0	0.00104737	0.069	6692	tags=68%, list=30%, signal=97%
									BIOCARTA_CCR5_PATHWAY	17	0.578543	1.64077	0.0120643	0.013774	0.985	3133	tags=35%, list=14%, signal=41%	BIOCARTA_TH1TH2_PATHWAY	19	0.665934	1.94108	0	0.0010349	0.069	6069	tags=79%, list=27%, signal=109%
									KEGG_INOSITOL_PHOSPHATE_METABOLISM	54	0.457783	1.63051	0.00467836	0.0150074	0.989	5465	tags=39%, list=25%, signal=51%	BIOCARTA_IL22BP_PATHWAY	16	0.688575	1.9391	0	0.00104915	0.071	5547	tags=69%, list=25%, signal=92%
									ST_GRANULE_CELL_SURVIVAL_PATHWAY	25	0.528213	1.62851	0.0167742	0.0152901	0.989	2024	tags=32%, list=9%, signal=35%	M_3.2_INFLAMMATION I	230	0.447903	1.93871	0	0.00103695	0.071	6300	tags=45%, list=28%, signal=62%
									KEGG_REGULATION_OF_AUTOPHAGY	35	0.495628	1.62781	0.00974422	0.0153296	0.989	3873	tags=37%, list=17%, signal=45%	BIOCARTA_HIVNEF_PATHWAY	56	0.530888	1.93617	0	0.00108959	0.076	3147	tags=41%, list=14%, signal=48%
									REACTOME_PHOSPHORYLATION_OF_CD3_AND_TCR_ZETA_CHAINS	22	0.542467	1.62703	0.00956284	0.0154337	0.99	4424	tags=50%, list=20%, signal=62%	KEGG_RNA_DEGRADATION	55	0.531093	1.93549	0	0.00110268	0.078	4813	tags=45%, list=22%, signal=58%
									SA_G1_AND_S_PHASES	15	0.595847	1.62318	0.0138122	0.0160055	0.992	6764	tags=67%, list=30%, signal=96%	REACTOME_G2_M_TRANSITION	81	0.502758	1.93032	0	0.00125175	0.091	3996	tags=40%, list=18%, signal=48%
									REACTOME_GENERIC_TRANSCRIPTION_PATHWAY	35	0.485797	1.61601	0.00497512	0.0170897	0.995	6392	tags=54%, list=29%, signal=76%	KEGG_PROSTATE_CANCER	89	0.492236	1.92599	0	0.00136155	0.101	5153	tags=42%, list=23%, signal=54%
									REACTOME_TRANSLOCATION_OF_ZAP70_TO_IMMUNOLOGICAL_SYNAPSE	20	0.545633	1.61546	0.0200267	0.0171431	0.995	4424	tags=50%, list=20%, signal=62%	NETPATH_IL5	162	0.457736	1.92203	0	0.00140697	0.106	7838	tags=60%, list=35%, signal=92%
									BIOCARTA_P53_PATHWAY	16	0.586629	1.61136	0.0122783	0.01773	0.998	6894	tags=69%, list=31%, signal=100%	M_2.4_RIBOSOMAL PROTEINS	100	0.484113	1.91746	0	0.00150041	0.114	6120	tags=52%, list=28%, signal=71%
									REACTOME_GENES_INVOLVED_IN_APOPTOTIC_CLEAVAGE_OF_CELLULAR_PROTEINS	35	0.48831	1.59902	0.0100883	0.0198183	0.999	7488	tags=54%, list=34%, signal=82%	REACTOME_MRNA_3_END_PROCESSING	34	0.578855	1.91576	0	0.00150767	0.115	5927	tags=62%, list=27%, signal=84%
									REACTOME_SEMAPHORIN_INTERACTIONS	66	0.431503	1.59703	0.00460299	0.0200118	0.999	7908	tags=61%, list=36%, signal=94%	BIOCARTA_FAS_PATHWAY	30	0.584943	1.91573	0.00130378	0.00149163	0.115	7014	tags=70%, list=32%, signal=102%
									KEGG_NUCLEOTIDE_EXCISION_REPAIR	44	0.463898	1.592	0.0083632	0.0208354	1	6917	tags=57%, list=31%, signal=82%	REACTOME_FORMATION_OF_A_POOL_OF_FREE_40S_SUBUNITS	95	0.483361	1.91485	0	0.00154608	0.119	7361	tags=59%, list=33%, signal=88%
									KEGG_AMYOTROPHIC_LATERAL_SCLEROSIS_ALS	53	0.448752	1.58905	0.00702576	0.0212449	1	3531	tags=32%, list=16%, signal=38%	SIG_PIP3_SIGNALING_IN_B_LYMPHOCYTES	33	0.57681	1.90845	0	0.0016349	0.128	6907	tags=67%, list=31%, signal=97%
									REACTOME_GLUCONEOGENESIS	31	0.494368	1.58849	0.0140845	0.021296	1	4672	tags=52%, list=21%, signal=65%	KEGG_LEISHMANIA_INFECTION	69	0.500748	1.90565	0	0.00168645	0.134	6512	tags=57%, list=29%, signal=80%
									REACTOME_FRS2_MEDIATED_ACTIVATION	16	0.578007	1.58615	0.0165062	0.0217764	1	8487	tags=81%, list=38%, signal=131%	REACTOME_DNA_REPAIR	104	0.476909	1.90549	0	0.00166924	0.134	7346	tags=55%, list=33%, signal=82%
									BIOCARTA_ERYTH_PATHWAY	15	0.577584	1.57768	0.0244565	0.0232874	1	147	tags=27%, list=1%, signal=27%	KEGG_PROPANOATE_METABOLISM	33	0.577129	1.90319	0	0.00167483	0.136	5507	tags=64%, list=25%, signal=85%
									KEGG_BLADDER_CANCER	42	0.457374	1.5773	0.0123305	0.0232201	1	5274	tags=38%, list=24%, signal=50%	BIOCARTA_EPO_PATHWAY	19	0.646241	1.90203	0	0.00168601	0.139	5153	tags=58%, list=23%, signal=75%
									REACTOME_GLUCOSE_METABOLISM	56	0.43909	1.57687	0.00692042	0.0232432	1	4737	tags=41%, list=21%, signal=52%	REACTOME_SIGNALLING_BY_NGF	215	0.441909	1.90138	0	0.00168058	0.14	7327	tags=54%, list=33%, signal=80%
									BIOCARTA_IL17_PATHWAY	16	0.566783	1.57226	0.0147453	0.0241462	1	3004	tags=38%, list=14%, signal=43%	REACTOME_MITOCHONDRIAL_TRNA_AMINOACYLATION	20	0.645278	1.89963	0	0.00168546	0.144	5989	tags=80%, list=27%, signal=109%
									KEGG_RENAL_CELL_CARCINOMA	70	0.417478	1.56926	0.00897868	0.0248555	1	7116	tags=51%, list=32%, signal=75%	REACTOME_MRNA_SPLICING_MINOR_PATHWAY	42	0.533471	1.8961	0	0.00173742	0.15	5702	tags=52%, list=26%, signal=70%
									REACTOME_RNA_POLYMERASE_I_TRANSCRIPTION_TERMINATION	21	0.525974	1.56469	0.0325203	0.0258118	1	7570	tags=71%, list=34%, signal=108%	KEGG_ANTIGEN_PROCESSING_AND_PRESENTATION	88	0.484074	1.89352	0	0.00178659	0.158	5165	tags=43%, list=23%, signal=56%
									REACTOME_RHO_GTPASE_CYCLE	119	0.390138	1.56456	0.00319829	0.0257797	1	7031	tags=46%, list=32%, signal=67%	REACTOME_TOLL_LIKE_RECEPTOR_3_CASCADE	56	0.512759	1.89072	0	0.00193348	0.17	7825	tags=68%, list=35%, signal=105%
									KEGG_BASAL_TRANSCRIPTION_FACTORS	36	0.468065	1.56115	0.0121655	0.0264304	1	6604	tags=56%, list=30%, signal=79%	REACTOME_COSTIMULATION_BY_THE_CD28_FAMILY	66	0.511566	1.89016	0	0.00193557	0.171	5961	tags=52%, list=27%, signal=70%
									REACTOME_METAL_ION_SLC_TRANSPORTERS	23	0.517049	1.56066	0.0277411	0.0264805	1	4852	tags=39%, list=22%, signal=50%	BIOCARTA_RACCYCD_PATHWAY	26	0.596031	1.88935	0	0.0019479	0.174	5153	tags=62%, list=23%, signal=80%
									KEGG_SPHINGOLIPID_METABOLISM	40	0.454787	1.5604	0.0170732	0.0264559	1	5163	tags=40%, list=23%, signal=52%	REACTOME_SIGNALING_BY_EGFR	48	0.525416	1.88923	0	0.00193066	0.174	7667	tags=63%, list=35%, signal=95%
									BIOCARTA_G2_PATHWAY	23	0.518335	1.5561	0.0182292	0.0273862	1	7097	tags=52%, list=32%, signal=77%	SA_PTEN_PATHWAY	16	0.662388	1.88179	0	0.00208238	0.189	2869	tags=56%, list=13%, signal=65%
									KEGG_GLYCOSAMINOGLYCAN_BIOSYNTHESIS_CHONDROITIN_SULFATE	22	0.520645	1.55303	0.0197109	0.0278084	1	1430	tags=27%, list=6%, signal=29%	ST_ERK1_ERK2_MAPK_PATHWAY	29	0.58032	1.8815	0.001287	0.00206442	0.189	4693	tags=52%, list=21%, signal=66%
									REACTOME_ELECTRON_TRANSPORT_CHAIN	63	0.426029	1.54936	0.00564972	0.0286328	1	9377	tags=62%, list=42%, signal=107%	BIOCARTA_IL10_PATHWAY	17	0.662359	1.88112	0	0.00205655	0.189	5241	tags=76%, list=24%, signal=100%
									SA_TRKA_RECEPTOR	15	0.571623	1.54193	0.0223776	0.0306742	1	4748	tags=53%, list=21%, signal=68%	M_3.7_SPLICEOSOME_METHYLATION_UBIQUITIN	231	0.437528	1.87958	0	0.00211574	0.197	5602	tags=44%, list=25%, signal=58%
									BIOCARTA_LONGEVITY_PATHWAY	15	0.569716	1.54103	0.0314208	0.0308579	1	4748	tags=47%, list=21%, signal=59%	REACTOME_METABOLISM_OF_RNA	96	0.477759	1.87897	0	0.00211635	0.199	6477	tags=52%, list=29%, signal=73%
									REACTOME_ENERGY_DEPENDENT_REGULATION_OF_MTOR_BY_LKB1_AMPK	17	0.550896	1.54093	0.0304288	0.0308167	1	7477	tags=65%, list=34%, signal=98%	BIOCARTA_IL2_PATHWAY	22	0.6253	1.87878	0.00134228	0.00211758	0.2	5340	tags=55%, list=24%, signal=72%
									KEGG_GLUTATHIONE_METABOLISM	50	0.434866	1.53797	0.0167264	0.0316535	1	6506	tags=52%, list=29%, signal=73%	REACTOME_INFLUENZA_VIRAL_RNA_TRANSCRIPTION_AND_REPLICATION	100	0.471604	1.87265	0	0.00225755	0.216	7361	tags=56%, list=33%, signal=83%
									BIOCARTA_ARAP_PATHWAY	17	0.547753	1.52756	0.0277778	0.0345456	1	7271	tags=65%, list=33%, signal=96%	KEGG_CELL_CYCLE	126	0.45654	1.87224	0	0.00225737	0.218	6758	tags=50%, list=30%, signal=71%
									BIOCARTA_SPPA_PATHWAY	22	0.513543	1.52344	0.0318302	0.0356303	1	5089	tags=55%, list=23%, signal=71%	REACTOME_METABOLISM_OF_AMINO_ACIDS	161	0.444194	1.87023	0	0.00229272	0.222	6343	tags=48%, list=29%, signal=66%
									SA_MMP_CYTOKINE_CONNECTION	15	0.561445	1.52152	0.0354707	0.0361303	1	1710	tags=27%, list=8%, signal=29%	KEGG_NEUROTROPHIN_SIGNALING_PATHWAY	126	0.46156	1.87	0	0.00229243	0.224	7117	tags=51%, list=32%, signal=74%
									BIOCARTA_ACH_PATHWAY	16	0.538843	1.51831	0.0472879	0.0367958	1	3263	tags=31%, list=15%, signal=37%	BIOCARTA_MTOR_PATHWAY	23	0.607689	1.8664	0	0.00239691	0.236	6907	tags=78%, list=31%, signal=114%
									KEGG_LEUKOCYTE_TRANSENDOTHELIAL_MIGRATION	116	0.37921	1.51465	0.0031746	0.0376836	1	5867	tags=36%, list=26%, signal=49%	BIOCARTA_TFF_PATHWAY	21	0.616539	1.8664	0	0.00237819	0.236	7273	tags=71%, list=33%, signal=106%
									BIOCARTA_GCR_PATHWAY	19	0.526437	1.51435	0.0331492	0.037672	1	3886	tags=37%, list=18%, signal=45%	ST_PHOSPHOINOSITIDE_3_KINASE_PATHWAY	33	0.560286	1.86492	0	0.0024115	0.242	2581	tags=42%, list=12%, signal=48%
									BIOCARTA_HER2_PATHWAY	22	0.50326	1.50918	0.0456853	0.0392659	1	4748	tags=41%, list=21%, signal=52%	NETPATH_B.CELL.RECEPTOR	397	0.419957	1.86426	0	0.00239295	0.242	7704	tags=52%, list=35%, signal=78%
									BIOCARTA_NOS1_PATHWAY	21	0.515807	1.50273	0.0341656	0.0411988	1	8602	tags=71%, list=39%, signal=117%	M_1.7_MHC_RIBOSOMAL PROTEINS	77	0.48247	1.85766	0	0.00260992	0.265	7361	tags=58%, list=33%, signal=87%
									REACTOME_EGFR_DOWNREGULATION	24	0.487469	1.49066	0.027451	0.0453147	1	6429	tags=50%, list=29%, signal=70%	KEGG_T_CELL_RECEPTOR_SIGNALING_PATHWAY	108	0.469679	1.85668	0	0.00261533	0.266	6137	tags=49%, list=28%, signal=68%
									REACTOME_SYNTHESIS_OF_GPI_ANCHORED_PROTEINS	26	0.474797	1.48909	0.044335	0.045738	1	2046	tags=31%, list=9%, signal=34%	KEGG_BASE_EXCISION_REPAIR	35	0.547953	1.85591	0	0.00263769	0.271	2195	tags=34%, list=10%, signal=38%
									REACTOME_DARPP32_EVENTS	26	0.473223	1.48715	0.0377604	0.0462048	1	8496	tags=62%, list=38%, signal=100%	REACTOME_PEPTIDE_CHAIN_ELONGATION	84	0.475952	1.85382	0	0.00269231	0.279	7361	tags=58%, list=33%, signal=87%
									BIOCARTA_MCALPAIN_PATHWAY	25	0.477338	1.48681	0.042471	0.046236	1	5335	tags=36%, list=24%, signal=47%	REACTOME_MAP_KINASES_ACTIVATION_IN_TLR_CASCADE	41	0.53123	1.85167	0	0.00272147	0.285	4684	tags=46%, list=21%, signal=59%
									REACTOME_PLATELET_ACTIVATION_TRIGGERS	59	0.401471	1.4867	0.0212014	0.0461752	1	4471	tags=37%, list=20%, signal=47%	BIOCARTA_IGF1MTOR_PATHWAY	20	0.615121	1.85019	0	0.0027826	0.292	6907	tags=80%, list=31%, signal=116%
									KEGG_RIBOFLAVIN_METABOLISM	16	0.532683	1.48638	0.0413793	0.0461849	1	3987	tags=44%, list=18%, signal=53%	ST_P38_MAPK_PATHWAY	35	0.555078	1.84766	0.00124224	0.00291588	0.305	4619	tags=51%, list=21%, signal=65%
									KEGG_GLYCEROLIPID_METABOLISM	49	0.415886	1.48329	0.0303384	0.0474273	1	5947	tags=45%, list=27%, signal=61%	ST_T_CELL_SIGNAL_TRANSDUCTION	44	0.520914	1.84561	0	0.00293476	0.31	3356	tags=39%, list=15%, signal=45%
									REACTOME_FORMATION_OF_THE_EARLY_ELONGATION_COMPLEX	32	0.458606	1.48158	0.0337079	0.0479826	1	7570	tags=59%, list=34%, signal=90%	M_1.1_PLASMA CELLS	22	0.607865	1.84385	0.00136426	0.00294568	0.313	5283	tags=59%, list=24%, signal=77%
									REACTOME_AMINO_ACID_TRANSPORT_ACROSS_THE_PLASMA_MEMBRANE	31	0.458766	1.48023	0.0374532	0.0484253	1	5018	tags=39%, list=23%, signal=50%	REACTOME_PYRUVATE_METABOLISM_AND_TCA_CYCLE	36	0.537932	1.84045	0.00126422	0.00305354	0.328	5870	tags=58%, list=26%, signal=79%
									NETPATH_ID	22	0.486882	1.48022	0.0442359	0.0483122	1	4987	tags=41%, list=22%, signal=53%	ST_INTERLEUKIN_4_PATHWAY	26	0.58749	1.83872	0	0.00311688	0.335	7446	tags=65%, list=34%, signal=98%
									BIOCARTA_HIF_PATHWAY	15	0.537211	1.47843	0.047749	0.0488987	1	6921	tags=67%, list=31%, signal=97%	REACTOME_VIRAL_MRNA_TRANSLATION	84	0.465366	1.83348	0	0.00335043	0.359	7361	tags=57%, list=33%, signal=85%
																			60	0.49327	1.83319	0	0.00330453	0.359			5322	tags=43%, list=24%, signal=57%
																			30	0.564918	1.83195	0.00129199	0.00333572	0.363			4709	tags=53%, list=21%, signal=68%
																			15	0.666161	1.83174	0	0.00332086	0.363			5713	tags=80%, list=26%, signal=108%
																			37	0.53374	1.83016	0	0.00333609	0.366			4964	tags=46%, list=22%, signal=59%
																			34	0.547693	1.82951	0.00254453	0.00332132	0.366			7781	tags=71%, list=35%, signal=109%
																			42	0.529656	1.8191	0	0.00381262	0.41			5961	tags=55%, list=27%, signal=75%
																			23	0.589284	1.8167	0.00134409	0.00397499	0.425			7014	tags=74%, list=32%, signal=108%
																			36	0.526412	1.81277	0.00125628	0.00415617	0.441			4709	tags=50%, list=21%, signal=63%
																			38	0.534467	1.80894	0.00250313	0.00432733	0.453			4600	tags=50%, list=21%, signal=63%
																			38	0.524488	1.80519	0	0.00453379	0.471			5638	tags=50%, list=25%, signal=67%
																			28	0.560238	1.80325	0.00128205	0.00460344	0.48			6489	tags=61%, list=29%, signal=86%
																			16	0.633435	1.79983	0.00424929	0.00471443	0.49			6695	tags=75%, list=30%, signal=107%
																			20	0.61369	1.79743	0.00275862	0.004837	0.502			5638	tags=60%, list=25%, signal=80%
																			84	0.462229	1.79524	0	0.00500022	0.515			7065	tags=54%, list=32%, signal=78%
																			103	0.45045	1.79057	0.00110619	0.0053595	0.553			6943	tags=51%, list=31%, signal=75%
																			33	0.535778	1.78979	0.00256082	0.00540902	0.559			6839	tags=61%, list=31%, signal=87%
																			40	0.523122	1.78387	0.00246305	0.00570699	0.582			6638	tags=60%, list=30%, signal=85%
																			30	0.543032	1.78294	0.00645995	0.00572633	0.586			1543	tags=33%, list=7%, signal=36%
																			49	0.491906	1.78265	0.00120337	0.0057253	0.588			6936	tags=53%, list=31%, signal=77%
																			70	0.475903	1.78211	0.00116009	0.00572463	0.591			7065	tags=51%, list=32%, signal=75%
																			24	0.579198	1.77815	0.00131752	0.00586591	0.603			7273	tags=67%, list=33%, signal=99%
																			92	0.451793	1.77709	0	0.00590353	0.608			8243	tags=66%, list=37%, signal=105%
																			29	0.555427	1.77422	0	0.00604293	0.618			4619	tags=52%, list=21%, signal=65%
																			136	0.434717	1.7738	0	0.00602782	0.619			4956	tags=44%, list=22%, signal=56%
																			59	0.481364	1.76955	0	0.00631362	0.639			7303	tags=59%, list=33%, signal=88%
																			22	0.58503	1.76918	0.00400534	0.00634084	0.644			7420	tags=68%, list=33%, signal=102%
																			33	0.531777	1.76768	0.0012987	0.00640113	0.648			6927	tags=67%, list=31%, signal=97%
																			33	0.534852	1.76763	0.00512164	0.00636537	0.648			1976	tags=33%, list=9%, signal=37%
																			70	0.466354	1.75716	0	0.00708532	0.686			5961	tags=47%, list=27%, signal=64%
																			16	0.628053	1.75573	0	0.00718195	0.695			4436	tags=50%, list=20%, signal=62%
																			23	0.582864	1.7553	0.00399467	0.00717309	0.696			7781	tags=78%, list=35%, signal=120%
																			56	0.477579	1.75489	0	0.00717685	0.698			6562	tags=52%, list=30%, signal=73%
																			50	0.487008	1.75397	0.00237812	0.00718671	0.7			7256	tags=58%, list=33%, signal=86%
																			29	0.546612	1.74867	0.00133156	0.00762431	0.721			7099	tags=66%, list=32%, signal=96%
																			88	0.44623	1.7484	0	0.00761315	0.723			7092	tags=55%, list=32%, signal=80%
																			24	0.564986	1.74725	0.00132979	0.00767982	0.726			5322	tags=54%, list=24%, signal=71%
																			18	0.602888	1.74625	0.0108108	0.00768123	0.731			3377	tags=50%, list=15%, signal=59%
																			57	0.475372	1.74567	0	0.00770546	0.733			6692	tags=56%, list=30%, signal=80%
																			15	0.625713	1.74499	0.00816326	0.00770597	0.734			1959	tags=40%, list=9%, signal=44%
																			52	0.481173	1.74007	0.00120773	0.00818021	0.759			5234	tags=40%, list=24%, signal=53%
																			28	0.548267	1.73957	0.00266312	0.008184	0.761			4619	tags=50%, list=21%, signal=63%
																			21	0.579202	1.73705	0.00410397	0.00832165	0.772			1611	tags=43%, list=7%, signal=46%
																			37	0.514266	1.73557	0.00125945	0.00843789	0.781			7099	tags=62%, list=32%, signal=91%
																			16	0.609968	1.73531	0.00424328	0.00844565	0.783			7478	tags=69%, list=34%, signal=104%
																			19	0.585089	1.73529	0.00815217	0.00840322	0.783			6482	tags=84%, list=29%, signal=119%
																			46	0.49088	1.73269	0	0.00859463	0.792			4813	tags=46%, list=22%, signal=58%
																			45	0.485896	1.72991	0.0062422	0.00878549	0.8			6692	tags=53%, list=30%, signal=76%
																			21	0.577887	1.72638	0.00675676	0.00913199	0.81			7028	tags=67%, list=32%, signal=97%
																			22	0.565948	1.72189	0.00547945	0.00956913	0.826			6165	tags=68%, list=28%, signal=94%
																			49	0.480739	1.71867	0.00243605	0.00988663	0.835			5534	tags=47%, list=25%, signal=62%
																			24	0.558502	1.71747	0.00531209	0.00995774	0.841			6907	tags=71%, list=31%, signal=103%
																			63	0.455041	1.71725	0.00116414	0.00994711	0.842			4954	tags=40%, list=22%, signal=51%
																			30	0.522443	1.71712	0.005	0.00992625	0.844			6129	tags=57%, list=28%, signal=78%
																			82	0.438856	1.71701	0	0.00988965	0.846			7781	tags=59%, list=35%, signal=90%
																			19	0.577333	1.71469	0.0124827	0.0100754	0.854			4890	tags=63%, list=22%, signal=81%
																			83	0.439325	1.71372	0	0.0101116	0.857			5084	tags=42%, list=23%, signal=55%
																			29	0.525579	1.70997	0.00895141	0.0105389	0.868			6129	tags=59%, list=28%, signal=81%
																			68	0.452209	1.70974	0	0.0105363	0.871			2615	tags=31%, list=12%, signal=35%
																			329	0.38641	1.70917	0	0.010544	0.873			6137	tags=40%, list=28%, signal=55%
																			67	0.451778	1.70785	0	0.0107105	0.878			4964	tags=39%, list=22%, signal=50%
																			28	0.532029	1.70569	0.00130208	0.0109045	0.883			6927	tags=61%, list=31%, signal=88%
																			23	0.554175	1.70542	0.00791557	0.0108806	0.884			4389	tags=39%, list=20%, signal=49%
																			87	0.432454	1.69779	0.00225734	0.0117222	0.903			7361	tags=55%, list=33%, signal=82%
																			22	0.562591	1.69439	0.0106667	0.0120654	0.915			3037	tags=36%, list=14%, signal=42%
																			119	0.41727	1.68751	0	0.0129016	0.928			7001	tags=45%, list=32%, signal=66%
																			35	0.507715	1.68634	0.00753769	0.0129964	0.933			5579	tags=49%, list=25%, signal=65%
																			58	0.456885	1.68274	0.00473373	0.0135724	0.939			6986	tags=52%, list=31%, signal=75%
																			47	0.46967	1.68264	0.00357143	0.013523	0.939			6536	tags=53%, list=29%, signal=75%
																			31	0.517146	1.68208	0.00651042	0.0135419	0.941			6129	tags=55%, list=28%, signal=76%
																			31	0.518763	1.68119	0.00393701	0.0136135	0.942			6129	tags=58%, list=28%, signal=80%
																			129	0.407834	1.6811	0	0.0135647	0.942			7201	tags=48%, list=32%, signal=71%
																			97	0.416984	1.6797	0	0.0136626	0.943			7422	tags=51%, list=33%, signal=76%
																			44	0.478442	1.679	0.00977995	0.0136877	0.944			6164	tags=48%, list=28%, signal=66%
																			61	0.450448	1.67644	0.00475624	0.0140329	0.949			7973	tags=59%, list=36%, signal=92%
																			24	0.540259	1.6746	0.00391645	0.0142308	0.953			7634	tags=67%, list=34%, signal=102%
																			53	0.459298	1.67307	0.00241546	0.0144313	0.953			5322	tags=40%, list=24%, signal=52%
																			29	0.523209	1.67121	0.00923483	0.0145521	0.954			7065	tags=62%, list=32%, signal=91%
																			39	0.48269	1.66956	0.00632111	0.0146527	0.955			5894	tags=49%, list=27%, signal=66%
																			21	0.561291	1.669	0.00685871	0.0146566	0.955			4684	tags=52%, list=21%, signal=66%
																			62	0.445683	1.66885	0.0035503	0.0146153	0.955			8916	tags=55%, list=40%, signal=91%
																			32	0.501483	1.66852	0.0102696	0.0146106	0.955			6129	tags=56%, list=28%, signal=78%
																			46	0.469404	1.66755	0.00492005	0.0147184	0.957			5153	tags=43%, list=23%, signal=57%
																			23	0.547333	1.66677	0.00794702	0.014767	0.958			7531	tags=70%, list=34%, signal=105%
																			22	0.543631	1.66324	0.00808625	0.0152551	0.966			8916	tags=68%, list=40%, signal=114%
																			16	0.590874	1.6614	0.0084507	0.0154871	0.97			8070	tags=81%, list=36%, signal=128%
																			154	0.396576	1.65973	0	0.0156317	0.972			6756	tags=43%, list=30%, signal=61%
																			262	0.3775	1.65967	0	0.0155923	0.972			5521	tags=37%, list=25%, signal=48%
																			18	0.579481	1.65051	0.0111266	0.0169708	0.981			6489	tags=61%, list=29%, signal=86%
																			18	0.56756	1.64995	0.0177839	0.0170084	0.981			3037	tags=44%, list=14%, signal=51%
																			137	0.400721	1.64799	0	0.0172673	0.982			6692	tags=45%, list=30%, signal=63%
																			25	0.521297	1.64667	0.00677507	0.0174012	0.982			4964	tags=52%, list=22%, signal=67%
																			30	0.505893	1.64426	0.00501882	0.0177836	0.985			8100	tags=63%, list=37%, signal=100%
																			19	0.563204	1.64227	0.00932091	0.0180195	0.986			7328	tags=74%, list=33%, signal=110%
																			37	0.489602	1.6401	0.00742574	0.0183872	0.987			6069	tags=54%, list=27%, signal=74%
																			24	0.51594	1.6378	0.0107962	0.0187719	0.988			5430	tags=54%, list=24%, signal=72%
																			20	0.543645	1.63447	0.00937082	0.0192101	0.988			7531	tags=70%, list=34%, signal=106%
																			21	0.542791	1.63353	0.00953679	0.0192997	0.988			5153	tags=43%, list=23%, signal=56%
																			100	0.409996	1.63067	0	0.0197287	0.988			7680	tags=47%, list=35%, signal=72%
																			29	0.50494	1.62781	0.011734	0.0201651	0.991			6129	tags=55%, list=28%, signal=76%
																			18	0.563769	1.62278	0.0268741	0.0210354	0.993			7220	tags=56%, list=33%, signal=82%
																			29	0.50469	1.62187	0.0117188	0.0211327	0.993			6692	tags=52%, list=30%, signal=74%
																			326	0.365916	1.60907	0	0.023617	0.995			7273	tags=42%, list=33%, signal=62%
																			367	0.361942	1.60886	0	0.0235563	0.995			6731	tags=41%, list=30%, signal=58%
																			16	0.576062	1.60721	0.0165062	0.0237631	0.995			4986	tags=63%, list=22%, signal=81%
																			101	0.401473	1.60548	0.00442478	0.0240367	0.995			7361	tags=50%, list=33%, signal=75%
																			23	0.51644	1.60445	0.0172185	0.0241636	0.995			5203	tags=48%, list=23%, signal=62%
																			41	0.454773	1.60363	0.0110159	0.0241974	0.995			6069	tags=51%, list=27%, signal=70%
																			78	0.413071	1.59921	0.00345224	0.0251768	0.997			6692	tags=45%, list=30%, signal=64%
																			180	0.375012	1.59861	0	0.0252203	0.998			7054	tags=47%, list=32%, signal=68%
																			16	0.566647	1.59729	0.0153846	0.0255293	0.998			6692	tags=69%, list=30%, signal=98%
																			27	0.500024	1.59446	0.0217949	0.0260968	0.999			4648	tags=48%, list=21%, signal=61%
																			67	0.419773	1.59304	0.0023175	0.0262851	0.999			7022	tags=51%, list=32%, signal=74%
																			137	0.384819	1.58899	0.00321888	0.0272542	0.999			7328	tags=47%, list=33%, signal=69%
																			65	0.421121	1.58776	0.00813953	0.0274367	0.999			5111	tags=40%, list=23%, signal=52%
																			22	0.521584	1.58686	0.00929615	0.027581	0.999			8070	tags=59%, list=36%, signal=93%
																			29	0.489015	1.58668	0.0159787	0.0275298	0.999			5961	tags=45%, list=27%, signal=61%
																			35	0.476944	1.58556	0.0167095	0.0276483	0.999			4964	tags=46%, list=22%, signal=59%
																			114	0.394357	1.58543	0.00217865	0.0275899	0.999			7361	tags=48%, list=33%, signal=72%
																			96	0.398937	1.58468	0.00219539	0.0276909	0.999			7003	tags=47%, list=32%, signal=68%
																			21	0.520871	1.58401	0.0223776	0.0277428	0.999			6069	tags=57%, list=27%, signal=79%
																			42	0.453664	1.58345	0.0120627	0.0277183	0.999			6164	tags=45%, list=28%, signal=63%
																			23	0.508679	1.58338	0.0255376	0.0276458	0.999			7634	tags=61%, list=34%, signal=93%
																			71	0.41756	1.5816	0.00344037	0.0278441	0.999			6049	tags=42%, list=27%, signal=58%
																			24	0.514633	1.58151	0.0130378	0.027794	0.999			6655	tags=63%, list=30%, signal=89%
																			28	0.489035	1.58096	0.020915	0.0278414	0.999			7531	tags=61%, list=34%, signal=92%
																			36	0.469314	1.57862	0.0175219	0.0282209	0.999			3037	tags=36%, list=14%, signal=42%
																			59	0.426309	1.57837	0.00598802	0.0281952	0.999			7629	tags=56%, list=34%, signal=85%
																			78	0.408627	1.57651	0.00557414	0.0285179	0.999			6943	tags=44%, list=31%, signal=63%
																			41	0.455131	1.57637	0.00879397	0.028463	0.999			8100	tags=61%, list=37%, signal=96%
																			17	0.549182	1.57569	0.0294118	0.0285571	0.999			7073	tags=59%, list=32%, signal=86%
																			42	0.456468	1.57447	0.0160099	0.0286687	1			3996	tags=40%, list=18%, signal=49%
																			26	0.494999	1.57441	0.0168394	0.0285963	1			5713	tags=46%, list=26%, signal=62%
																			27	0.490108	1.57294	0.0178344	0.0288612	1			3037	tags=37%, list=14%, signal=43%
																			271	0.360707	1.57063	0	0.0294512	1			6700	tags=39%, list=30%, signal=55%
																			87	0.398876	1.57043	0.00335946	0.0294531	1			6927	tags=47%, list=31%, signal=68%
																			49	0.438808	1.56805	0.0107527	0.0299628	1			7531	tags=55%, list=34%, signal=83%
																			44	0.444801	1.56575	0.0133983	0.0304752	1			7531	tags=55%, list=34%, signal=82%
																			15	0.555669	1.56004	0.0365169	0.0318816	1			8984	tags=80%, list=40%, signal=134%
																			19	0.540222	1.56	0.0175202	0.0317974	1			4742	tags=47%, list=21%, signal=60%
																			68	0.409308	1.55066	0.00702576	0.0343219	1			5202	tags=38%, list=23%, signal=50%
																			28	0.481375	1.54942	0.0333778	0.0346093	1			8155	tags=54%, list=37%, signal=85%
																			22	0.507219	1.54818	0.0216802	0.0349032	1			5228	tags=50%, list=24%, signal=65%
																			23	0.507838	1.54291	0.0291262	0.0365285	1			5153	tags=48%, list=23%, signal=62%
																			100	0.389187	1.54281	0.00447928	0.036449	1			6137	tags=41%, list=28%, signal=56%
																			29	0.471997	1.54177	0.0261438	0.0367613	1			9311	tags=62%, list=42%, signal=107%
																			35	0.459348	1.5409	0.0231425	0.0369453	1			4619	tags=40%, list=21%, signal=50%
																			18	0.53027	1.53906	0.0334262	0.0373905	1			4436	tags=44%, list=20%, signal=56%
																			158	0.369032	1.5378	0.00421941	0.0375419	1			8292	tags=52%, list=37%, signal=82%
																			29	0.473952	1.53611	0.0315375	0.0380275	1			6512	tags=52%, list=29%, signal=73%
																			32	0.462388	1.53591	0.0230769	0.0379817	1			4600	tags=41%, list=21%, signal=51%
																			34	0.462778	1.53537	0.0191083	0.0380741	1			6731	tags=56%, list=30%, signal=80%
																			20	0.517116	1.53532	0.0374833	0.0379889	1			7634	tags=65%, list=34%, signal=99%
																			70	0.407179	1.5336	0.0113766	0.0384388	1			7062	tags=49%, list=32%, signal=71%
																			73	0.401658	1.53348	0.0112486	0.0383595	1			7054	tags=48%, list=32%, signal=70%
																			54	0.424813	1.53115	0.0144231	0.0389984	1			7781	tags=54%, list=35%, signal=83%
																			24	0.501673	1.53093	0.0216802	0.0389535	1			6163	tags=46%, list=28%, signal=63%
																			187	0.351504	1.51643	0.00103735	0.0434466	1			5153	tags=34%, list=23%, signal=44%
																			25	0.48469	1.51598	0.0383091	0.0434689	1			5961	tags=48%, list=27%, signal=66%
																			16	0.544213	1.51454	0.038943	0.043879	1			3487	tags=44%, list=16%, signal=52%
																			159	0.362069	1.51411	0.0021097	0.043915	1			6978	tags=40%, list=31%, signal=58%
																			34	0.445417	1.50982	0.0268199	0.0449972	1			9021	tags=56%, list=41%, signal=94%
																			15	0.537454	1.50681	0.0506329	0.0458817	1			5579	tags=53%, list=25%, signal=71%
																			59	0.409255	1.50652	0.0237248	0.0458598	1			6436	tags=46%, list=29%, signal=64%
																			22	0.498305	1.50402	0.032	0.04664	1			6692	tags=45%, list=30%, signal=65%
																			238	0.346967	1.50168	0	0.0474002	1			7666	tags=46%, list=35%, signal=70%
																			69	0.394109	1.49894	0.019209	0.0483685	1			9056	tags=54%, list=41%, signal=90%
																			16	0.533235	1.49876	0.0420757	0.0483038	1			4742	tags=56%, list=21%, signal=71%
																			214	0.351536	1.4987	0.0010352	0.0481847	1			7147	tags=42%, list=32%, signal=61%
																			15	0.544883	1.49587	0.0328571	0.0492021	1			5153	tags=47%, list=23%, signal=61%
																			26	0.475527	1.49524	0.0348387	0.049328	1			4742	tags=42%, list=21%, signal=54%
																			54	0.406847	1.49437	0.0201422	0.0495467	1			7177	tags=48%, list=32%, signal=71%
																			18	0.511485	1.49355	0.037448	0.0497309	1			5153	tags=44%, list=23%, signal=58%
																			18	0.517933	1.49231	0.0390516	0.0499715	1			5153	tags=44%, list=23%, signal=58%
